# Supplementary material for: 1-[(3,5-Dimethyl-1H-pyrazol-1-yl)carbon­yl]-5-methyl­indolizine-3-carbo­nitrile
Source: Acta Crystallogr Sect E Struct Rep Online. 2012 Nov 24;68(Pt 12):o3399. doi: 10.1107/S1600536812046727 (PMC3588990; doi:10.1107/S1600536812046727)
Supplement: Supplementary file 1 [file e-68-o3399-sup1.cif]

##############################################################################
#                                                                            #
# This CIF contains the data in a paper accepted for publication in          #
# Acta Crystallographica Section E. It conforms to the requirements of       #
# Notes for Authors for Acta Crystallographica Section E, and has been       #
# peer reviewed under the auspices of the IUCr Commission on Journals.       #
#                                                                            #
# Full details of the Crystallographic Information File format               #
# are given in the paper "The Crystallographic Information File (CIF):       #
# a New Standard Archive File for Crystallography" by S. R. Hall, F. H.      #
# Allen and I. D. Brown [Acta Cryst. (1991), A47, 655-685].                  #
#                                                                            #
# The current version of the core CIF dictionary is obtainable from          #
# ftp://ftp.iucr.org/pub/cif_core.dic.                                       #
#                                                                            #
# Software is freely available for graphical display of the structure(s)     #
# in this CIF. For information consult the CIF software page                 #
# http://www.iucr.org/resources/cif/software.                                #
#                                                                            #
# This file may be used for bona fide research purposes within the           #
# scientific community so long as proper attribution is given to the journal # 
# article from which it was obtained.                                        #
#                                                                            #
##############################################################################
data_global
_audit_creation_method     'from SHELXL97 CIF and IUCr SHELXL97-template'
_journal_date_recd_electronic     2012-11-05
_journal_date_accepted     2012-11-13
_journal_name_full     'Acta Crystallographica, Section E'
_journal_year     2012
_journal_volume     68
_journal_issue     12
_journal_page_first     o3399
_journal_page_last     o3399
_journal_paper_category     QO
_journal_paper_doi     10.1107/S1600536812046727
_journal_coeditor_code     LH5554
_publ_contact_author_name     'Dr. Wei-Jin Gu'
_publ_contact_author_address
;
Department of Applied Chemistry
Nanjing Normal University
Nanjing
210097
People's Republic of China
Key laboratory of applied photochemistry
Nanjing Normal University
Nanjing
210097
People's Republic of China
;
_publ_contact_author_email     'guweijin2010@163.com'
_publ_contact_author_fax     '86(25)85891767'
_publ_contact_author_phone     '86(25)83732083'
_publ_section_title
;\
1-[(3,5-Dimethyl-1<i>H</i>-pyrazol-1-yl)carbonyl]-5-methylindolizine-3-\
carbonitrile
;
loop_
    _publ_author_name
    _publ_author_footnote
    _publ_author_address
    'Wei-Jin Gu' ?
;
Department of Applied Chemistry
Nanjing Normal University
Nanjing  210097
People's Republic of China
Key Laboratory of Applied Photochemistry
Nanjing Normal University
Nanjing 210097
People's Republic of China
;
    'Wen-Li Xie' ?
;
Department of Applied Chemistry
Nanjing Normal University
Nanjing  210097
People's Republic of China
;
    'Ting-Ting Wang' ?
;
Department of Applied Chemistry
Nanjing Normal University,
Nanjing 210097
People's Republic of China
;
data_I
_audit_creation_method     SHELXL-97
_chemical_name_systematic
;
1-[(3,5-Dimethyl-1<i>H</i>-pyrazol-1-yl)carbonyl]-5-methylindolizine-
3-carbonitrile
;
_chemical_name_common     ?
_chemical_formula_moiety     'C16 H14 N4 O'
_chemical_formula_sum     'C16 H14 N4 O'
_chemical_formula_iupac     'C16 H14 N4 O'
_chemical_formula_weight     278.31
_chemical_melting_point     ?
_symmetry_cell_setting     monoclinic
_symmetry_space_group_name_H-M     'P 21/c'
_symmetry_space_group_name_Hall     '-P 2ybc'
loop_
    _symmetry_equiv_pos_as_xyz
    'x, y, z'
    '-x, y+1/2, -z+1/2'
    '-x, -y, -z'
    'x, -y-1/2, z-1/2'
_cell_length_a     8.5911(18)
_cell_length_b     23.3760(15)
_cell_length_c     7.5816(12)
_cell_angle_alpha     90.00
_cell_angle_beta     114.775(3)
_cell_angle_gamma     90.00
_cell_volume     1382.4(4)
_cell_formula_units_Z     4
_cell_measurement_reflns_used     1864
_cell_measurement_theta_min     2.11
_cell_measurement_theta_max     23.12
_cell_measurement_temperature     291(2)
_exptl_crystal_description     block
_exptl_crystal_colour     Colorless
_exptl_crystal_size_max     0.30
_exptl_crystal_size_mid     0.25
_exptl_crystal_size_min     0.20
_exptl_crystal_density_diffrn     1.337
_exptl_crystal_density_meas     ?
_exptl_crystal_density_method     'not measured'
_exptl_crystal_F_000     584
_exptl_absorpt_coefficient_mu     0.088
_exptl_absorpt_correction_type     multi-scan
_exptl_absorpt_process_details     '(SADABS; Bruker, 2000)'
_exptl_absorpt_correction_T_min     0.9741
_exptl_absorpt_correction_T_max     0.9826
_exptl_special_details
;
;
_diffrn_ambient_temperature     291(2)
_diffrn_radiation_type     'MoK\a'
_diffrn_radiation_wavelength     0.71073
_diffrn_radiation_source     'sealed tube'
_diffrn_radiation_monochromator     'graphite'
_diffrn_measurement_device_type     'Bruker SMART APEX'
_diffrn_measurement_method     '\f and \w scans'
_diffrn_detector_area_resol_mean     ?
_diffrn_reflns_number     7822
_diffrn_reflns_av_R_equivalents     0.0370
_diffrn_reflns_av_sigmaI/netI     0.0336
_diffrn_reflns_theta_min     1.74
_diffrn_reflns_theta_max     25.00
_diffrn_reflns_theta_full     25.00
_diffrn_measured_fraction_theta_max     0.970
_diffrn_measured_fraction_theta_full     0.970
_diffrn_reflns_limit_h_min     -10
_diffrn_reflns_limit_h_max     10
_diffrn_reflns_limit_k_min     -27
_diffrn_reflns_limit_k_max     27
_diffrn_reflns_limit_l_min     -8
_diffrn_reflns_limit_l_max     7
_diffrn_standards_number     ?
_diffrn_standards_interval_count     ?
_diffrn_standards_interval_time     ?
_diffrn_standards_decay_%     ?
_refine_special_details
;
Refinement of <i>F</i>^2^ against ALL reflections. The weighted <i>R</i>-factor
<i>wR</i> and goodness of fit <i>S</i> are based on <i>F</i>^2^, conventional
<i>R</i>-factors <i>R</i> are based on <i>F</i>, with <i>F</i> set to zero for
negative <i>F</i>^2^. The threshold expression of <i>F</i>^2^ >
\s(<i>F</i>^2^) is used only for calculating <i>R</i>-factors(gt) <i>etc</i>.
and is not relevant to the choice of reflections for refinement.
<i>R</i>-factors based on <i>F</i>^2^ are statistically about twice as large
as those based on <i>F</i>, and <i>R</i>- factors based on ALL data will be
even larger.
;
_reflns_number_total     2361
_reflns_number_gt     1728
_reflns_threshold_expression     I>2\s(I)
_refine_ls_structure_factor_coef     Fsqd
_refine_ls_matrix_type     full
_refine_ls_R_factor_all     0.0682
_refine_ls_R_factor_gt     0.0475
_refine_ls_wR_factor_gt     0.1235
_refine_ls_wR_factor_ref     0.1352
_refine_ls_goodness_of_fit_ref     1.050
_refine_ls_restrained_S_all     1.051
_refine_ls_number_reflns     2361
_refine_ls_number_parameters     194
_refine_ls_number_restraints     1
_refine_ls_hydrogen_treatment     constr
_refine_ls_weighting_scheme     calc
_refine_ls_weighting_details
         'calc w=1/[\s^2^(Fo^2^)+(0.0667P)^2^+0.2279P] where P=(Fo^2^+2Fc^2^)/3'
_atom_sites_solution_hydrogens     geom
_atom_sites_solution_primary     direct
_atom_sites_solution_secondary     difmap
_refine_ls_shift/su_max     0.000
_refine_ls_shift/su_mean     0.000
_refine_diff_density_max     0.186
_refine_diff_density_min     -0.154
_refine_ls_extinction_method     'SHELXTL (Sheldrick, 2008)'
_refine_ls_extinction_coef     none
_refine_ls_extinction_expression
                                  'Fc^*^=kFc[1+0.001xFc^2^\l^3^/sin(2\q)]^-1/4^'
loop_
    _atom_type_symbol
    _atom_type_description
    _atom_type_scat_dispersion_real
    _atom_type_scat_dispersion_imag
    _atom_type_scat_source
    'C' 'C' 0.0033 0.0016
                         'International Tables Vol C Tables 4.2.6.8 and 6.1.1.4'
    'H' 'H' 0.0000 0.0000
                         'International Tables Vol C Tables 4.2.6.8 and 6.1.1.4'
    'N' 'N' 0.0061 0.0033
                         'International Tables Vol C Tables 4.2.6.8 and 6.1.1.4'
    'O' 'O' 0.0106 0.0060
                         'International Tables Vol C Tables 4.2.6.8 and 6.1.1.4'
_computing_data_collection     'SMART (Bruker, 2000)'
_computing_cell_refinement     'SAINT (Bruker, 2000)'
_computing_data_reduction     'SAINT (Bruker, 2000)'
_computing_structure_solution     'SHELXTL (Sheldrick, 2008)'
_computing_structure_refinement     'SHELXTL (Sheldrick, 2008)'
_computing_molecular_graphics
                             'SHELXTL (Sheldrick, 2008) and PLATON (Spek, 2009)'
_computing_publication_material     'SHELXTL (Sheldrick, 2008)'
loop_
    _atom_site_type_symbol
    _atom_site_label
    _atom_site_fract_x
    _atom_site_fract_y
    _atom_site_fract_z
    _atom_site_U_iso_or_equiv
    _atom_site_adp_type
    _atom_site_calc_flag
    _atom_site_refinement_flags
    _atom_site_occupancy
    _atom_site_symmetry_multiplicity
    _atom_site_disorder_assembly
    _atom_site_disorder_group
    C C1 0.4078(3) 0.16105(9) 0.6276(3) 0.0539(6) Uani d . 1 1 . .
    C C2 0.5673(3) 0.16955(11) 0.7688(3) 0.0674(7) Uani d . 1 1 . .
    H H2 0.6342 0.1380 0.8292 0.081 Uiso calc R 1 1 . .
    C C3 0.6350(3) 0.22472(11) 0.8269(4) 0.0706(7) Uani d . 1 1 . .
    H H3 0.7458 0.2291 0.9227 0.085 Uiso calc R 1 1 . .
    C C4 0.5393(3) 0.27142(10) 0.7437(3) 0.0610(6) Uani d . 1 1 . .
    H H4 0.5835 0.3079 0.7834 0.073 Uiso calc R 1 1 . .
    C C5 0.3740(3) 0.26454(9) 0.5980(3) 0.0494(5) Uani d . 1 1 . .
    C C6 0.2428(2) 0.30329(9) 0.4823(3) 0.0473(5) Uani d . 1 1 . .
    C C7 0.1052(3) 0.27046(9) 0.3576(3) 0.0502(5) Uani d . 1 1 . .
    H H7 0.0023 0.2849 0.2655 0.060 Uiso calc R 1 1 . .
    C C8 0.1454(2) 0.21350(7) 0.3920(3) 0.0495(5) Uani d D 1 1 . .
    C C9 0.0408(3) 0.16786(8) 0.2894(3) 0.0572(6) Uani d D 1 1 . .
    C C10 0.3329(3) 0.10310(10) 0.5630(4) 0.0698(7) Uani d . 1 1 . .
    H H10A 0.4101 0.0746 0.6440 0.105 Uiso calc R 1 1 . .
    H H10B 0.3150 0.0971 0.4305 0.105 Uiso calc R 1 1 . .
    H H10C 0.2253 0.1003 0.5727 0.105 Uiso calc R 1 1 . .
    C C11 0.2680(3) 0.36492(10) 0.5125(3) 0.0553(6) Uani d . 1 1 . .
    C C12 0.1506(3) 0.46295(9) 0.3983(3) 0.0514(5) Uani d . 1 1 . .
    C C13 0.0074(3) 0.48077(9) 0.2476(3) 0.0565(6) Uani d . 1 1 . .
    H H13 -0.0256 0.5186 0.2140 0.068 Uiso calc R 1 1 . .
    C C14 -0.0831(3) 0.43187(9) 0.1502(3) 0.0524(5) Uani d . 1 1 . .
    C C15 -0.2500(3) 0.42892(10) -0.0234(4) 0.0673(7) Uani d . 1 1 . .
    H H15A -0.2309 0.4329 -0.1389 0.101 Uiso calc R 1 1 . .
    H H15B -0.3232 0.4592 -0.0178 0.101 Uiso calc R 1 1 . .
    H H15C -0.3035 0.3927 -0.0256 0.101 Uiso calc R 1 1 . .
    C C16 0.2889(3) 0.49760(11) 0.5473(4) 0.0703(7) Uani d . 1 1 . .
    H H16A 0.2630 0.5375 0.5222 0.105 Uiso calc R 1 1 . .
    H H16B 0.3963 0.4894 0.5418 0.105 Uiso calc R 1 1 . .
    H H16C 0.2966 0.4882 0.6740 0.105 Uiso calc R 1 1 . .
    N N1 0.3117(2) 0.20945(7) 0.5412(2) 0.0481(5) Uani d . 1 1 . .
    N N2 -0.0540(3) 0.13371(9) 0.1932(3) 0.0792(7) Uani d . 1 1 . .
    N N3 0.1439(2) 0.40334(7) 0.3880(3) 0.0505(5) Uani d . 1 1 . .
    N N4 -0.0015(2) 0.38486(7) 0.2341(3) 0.0543(5) Uani d . 1 1 . .
    O O1 0.3936(2) 0.38496(7) 0.6446(3) 0.0837(6) Uani d . 1 1 . .
loop_
    _atom_site_aniso_label
    _atom_site_aniso_U_11
    _atom_site_aniso_U_22
    _atom_site_aniso_U_33
    _atom_site_aniso_U_12
    _atom_site_aniso_U_13
    _atom_site_aniso_U_23
    C1 0.0572(14) 0.0536(13) 0.0514(13) 0.0122(10) 0.0232(12) 0.0077(10)
    C2 0.0593(15) 0.0719(17) 0.0605(16) 0.0190(12) 0.0147(14) 0.0098(12)
    C3 0.0499(14) 0.0874(19) 0.0578(16) 0.0108(13) 0.0061(12) 0.0002(13)
    C4 0.0555(14) 0.0631(14) 0.0525(14) 0.0036(11) 0.0108(12) -0.0049(11)
    C5 0.0492(13) 0.0542(13) 0.0434(13) 0.0025(10) 0.0179(11) -0.0012(9)
    C6 0.0466(12) 0.0495(12) 0.0415(12) 0.0015(9) 0.0141(10) -0.0008(9)
    C7 0.0452(12) 0.0535(13) 0.0452(12) 0.0017(9) 0.0125(10) 0.0023(10)
    C8 0.0473(12) 0.0498(13) 0.0480(13) 0.0019(9) 0.0165(11) 0.0023(9)
    C9 0.0535(14) 0.0513(13) 0.0578(15) -0.0016(11) 0.0145(12) 0.0037(11)
    C10 0.0733(16) 0.0571(15) 0.0756(18) 0.0125(12) 0.0280(14) 0.0122(12)
    C11 0.0493(13) 0.0569(14) 0.0483(13) -0.0009(10) 0.0092(12) -0.0052(10)
    C12 0.0494(13) 0.0480(12) 0.0565(13) -0.0065(10) 0.0220(11) -0.0069(10)
    C13 0.0534(13) 0.0433(12) 0.0677(15) 0.0006(10) 0.0205(12) 0.0015(10)
    C14 0.0503(12) 0.0483(12) 0.0548(14) 0.0005(10) 0.0183(11) 0.0023(10)
    C15 0.0541(14) 0.0627(15) 0.0688(16) 0.0000(11) 0.0096(13) 0.0040(12)
    C16 0.0640(15) 0.0585(15) 0.0795(18) -0.0122(11) 0.0213(14) -0.0131(12)
    N1 0.0475(10) 0.0517(10) 0.0441(11) 0.0068(8) 0.0181(9) 0.0030(8)
    N2 0.0789(15) 0.0564(13) 0.0822(16) -0.0097(11) 0.0141(13) 0.0027(11)
    N3 0.0496(10) 0.0445(10) 0.0497(11) -0.0015(8) 0.0134(9) -0.0016(8)
    N4 0.0490(10) 0.0487(10) 0.0510(11) -0.0034(8) 0.0071(9) -0.0007(8)
    O1 0.0668(11) 0.0636(10) 0.0771(12) -0.0006(9) -0.0126(10) -0.0156(9)
_geom_special_details
;
All e.s.d.'s (except the e.s.d. in the dihedral angle between two l.s. planes)
are estimated using the full covariance matrix. The cell e.s.d.'s are taken
into account individually in the estimation of e.s.d.'s in distances, angles
and torsion angles; correlations between e.s.d.'s in cell parameters are only
used when they are defined by crystal symmetry. An approximate (isotropic)
treatment of cell e.s.d.'s is used for estimating e.s.d.'s involving l.s.
planes.
;
loop_
    _geom_bond_atom_site_label_1
    _geom_bond_atom_site_label_2
    _geom_bond_site_symmetry_2
    _geom_bond_distance
    _geom_bond_publ_flag
    C1 C2 . 1.354(3) ?
    C1 N1 . 1.392(3) ?
    C1 C10 . 1.492(3) ?
    C2 C3 . 1.407(3) ?
    C2 H2 . 0.9300 ?
    C3 C4 . 1.353(3) ?
    C3 H3 . 0.9300 ?
    C4 C5 . 1.396(3) ?
    C4 H4 . 0.9300 ?
    C5 N1 . 1.392(3) ?
    C5 C6 . 1.426(3) ?
    C6 C7 . 1.394(3) ?
    C6 C11 . 1.460(3) ?
    C7 C8 . 1.373(3) ?
    C7 H7 . 0.9300 ?
    C8 C9 . 1.4017(10) ?
    C8 N1 . 1.405(3) ?
    C9 N2 . 1.156(2) ?
    C10 H10A . 0.9600 ?
    C10 H10B . 0.9600 ?
    C10 H10C . 0.9600 ?
    C11 O1 . 1.217(3) ?
    C11 N3 . 1.411(3) ?
    C12 C13 . 1.347(3) ?
    C12 N3 . 1.395(3) ?
    C12 C16 . 1.490(3) ?
    C13 C14 . 1.405(3) ?
    C13 H13 . 0.9300 ?
    C14 N4 . 1.315(3) ?
    C14 C15 . 1.487(3) ?
    C15 H15A . 0.9600 ?
    C15 H15B . 0.9600 ?
    C15 H15C . 0.9600 ?
    C16 H16A . 0.9600 ?
    C16 H16B . 0.9600 ?
    C16 H16C . 0.9600 ?
    N3 N4 . 1.374(2) ?
loop_
    _geom_angle_atom_site_label_1
    _geom_angle_atom_site_label_2
    _geom_angle_atom_site_label_3
    _geom_angle_site_symmetry_1
    _geom_angle_site_symmetry_3
    _geom_angle
    _geom_angle_publ_flag
    C2 C1 N1 . . 117.2(2) ?
    C2 C1 C10 . . 123.2(2) ?
    N1 C1 C10 . . 119.6(2) ?
    C1 C2 C3 . . 122.0(2) ?
    C1 C2 H2 . . 119.0 ?
    C3 C2 H2 . . 119.0 ?
    C4 C3 C2 . . 120.2(2) ?
    C4 C3 H3 . . 119.9 ?
    C2 C3 H3 . . 119.9 ?
    C3 C4 C5 . . 119.6(2) ?
    C3 C4 H4 . . 120.2 ?
    C5 C4 H4 . . 120.2 ?
    N1 C5 C4 . . 118.9(2) ?
    N1 C5 C6 . . 107.16(18) ?
    C4 C5 C6 . . 133.9(2) ?
    C7 C6 C5 . . 107.14(19) ?
    C7 C6 C11 . . 132.6(2) ?
    C5 C6 C11 . . 120.22(19) ?
    C8 C7 C6 . . 109.30(19) ?
    C8 C7 H7 . . 125.3 ?
    C6 C7 H7 . . 125.3 ?
    C7 C8 C9 . . 125.51(19) ?
    C7 C8 N1 . . 107.97(16) ?
    C9 C8 N1 . . 126.47(18) ?
    N2 C9 C8 . . 174.1(2) ?
    C1 C10 H10A . . 109.5 ?
    C1 C10 H10B . . 109.5 ?
    H10A C10 H10B . . 109.5 ?
    C1 C10 H10C . . 109.5 ?
    H10A C10 H10C . . 109.5 ?
    H10B C10 H10C . . 109.5 ?
    O1 C11 N3 . . 117.8(2) ?
    O1 C11 C6 . . 122.1(2) ?
    N3 C11 C6 . . 120.15(19) ?
    C13 C12 N3 . . 105.07(18) ?
    C13 C12 C16 . . 129.0(2) ?
    N3 C12 C16 . . 125.9(2) ?
    C12 C13 C14 . . 107.56(19) ?
    C12 C13 H13 . . 126.2 ?
    C14 C13 H13 . . 126.2 ?
    N4 C14 C13 . . 111.09(19) ?
    N4 C14 C15 . . 120.68(19) ?
    C13 C14 C15 . . 128.2(2) ?
    C14 C15 H15A . . 109.5 ?
    C14 C15 H15B . . 109.5 ?
    H15A C15 H15B . . 109.5 ?
    C14 C15 H15C . . 109.5 ?
    H15A C15 H15C . . 109.5 ?
    H15B C15 H15C . . 109.5 ?
    C12 C16 H16A . . 109.5 ?
    C12 C16 H16B . . 109.5 ?
    H16A C16 H16B . . 109.5 ?
    C12 C16 H16C . . 109.5 ?
    H16A C16 H16C . . 109.5 ?
    H16B C16 H16C . . 109.5 ?
    C1 N1 C5 . . 122.08(18) ?
    C1 N1 C8 . . 129.49(17) ?
    C5 N1 C8 . . 108.43(16) ?
    N4 N3 C12 . . 111.28(17) ?
    N4 N3 C11 . . 122.09(16) ?
    C12 N3 C11 . . 126.62(18) ?
    C14 N4 N3 . . 105.00(16) ?
loop_
    _geom_torsion_atom_site_label_1
    _geom_torsion_atom_site_label_2
    _geom_torsion_atom_site_label_3
    _geom_torsion_atom_site_label_4
    _geom_torsion_site_symmetry_1
    _geom_torsion_site_symmetry_2
    _geom_torsion_site_symmetry_3
    _geom_torsion_site_symmetry_4
    _geom_torsion
    _geom_torsion_publ_flag
    N1 C1 C2 C3 . . . . -0.1(3) ?
    C10 C1 C2 C3 . . . . 179.9(2) ?
    C1 C2 C3 C4 . . . . 1.1(4) ?
    C2 C3 C4 C5 . . . . -0.9(4) ?
    C3 C4 C5 N1 . . . . -0.2(3) ?
    C3 C4 C5 C6 . . . . -179.6(2) ?
    N1 C5 C6 C7 . . . . -0.5(2) ?
    C4 C5 C6 C7 . . . . 178.9(2) ?
    N1 C5 C6 C11 . . . . 178.04(17) ?
    C4 C5 C6 C11 . . . . -2.5(3) ?
    C5 C6 C7 C8 . . . . 0.4(2) ?
    C11 C6 C7 C8 . . . . -177.9(2) ?
    C6 C7 C8 C9 . . . . -177.50(19) ?
    C6 C7 C8 N1 . . . . -0.1(2) ?
    C7 C6 C11 O1 . . . . 172.3(2) ?
    C5 C6 C11 O1 . . . . -5.8(3) ?
    C7 C6 C11 N3 . . . . -6.9(3) ?
    C5 C6 C11 N3 . . . . 175.01(17) ?
    N3 C12 C13 C14 . . . . 0.3(2) ?
    C16 C12 C13 C14 . . . . -179.5(2) ?
    C12 C13 C14 N4 . . . . -0.2(3) ?
    C12 C13 C14 C15 . . . . 179.1(2) ?
    C2 C1 N1 C5 . . . . -1.0(3) ?
    C10 C1 N1 C5 . . . . 178.91(19) ?
    C2 C1 N1 C8 . . . . 179.34(19) ?
    C10 C1 N1 C8 . . . . -0.7(3) ?
    C4 C5 N1 C1 . . . . 1.2(3) ?
    C6 C5 N1 C1 . . . . -179.24(16) ?
    C4 C5 N1 C8 . . . . -179.07(17) ?
    C6 C5 N1 C8 . . . . 0.5(2) ?
    C7 C8 N1 C1 . . . . 179.42(18) ?
    C9 C8 N1 C1 . . . . -3.2(3) ?
    C7 C8 N1 C5 . . . . -0.2(2) ?
    C9 C8 N1 C5 . . . . 177.15(19) ?
    C13 C12 N3 N4 . . . . -0.3(2) ?
    C16 C12 N3 N4 . . . . 179.45(18) ?
    C13 C12 N3 C11 . . . . 178.35(18) ?
    C16 C12 N3 C11 . . . . -1.9(3) ?
    O1 C11 N3 N4 . . . . 179.5(2) ?
    C6 C11 N3 N4 . . . . -1.2(3) ?
    O1 C11 N3 C12 . . . . 1.0(3) ?
    C6 C11 N3 C12 . . . . -179.75(18) ?
    C13 C14 N4 N3 . . . . 0.0(2) ?
    C15 C14 N4 N3 . . . . -179.36(18) ?
    C12 N3 N4 C14 . . . . 0.2(2) ?
    C11 N3 N4 C14 . . . . -178.54(18) ?
loop_
    _geom_hbond_atom_site_label_D
    _geom_hbond_atom_site_label_H
    _geom_hbond_atom_site_label_A
    _geom_hbond_site_symmetry_A
    _geom_hbond_distance_DH
    _geom_hbond_distance_HA
    _geom_hbond_distance_DA
    _geom_hbond_angle_DHA
    _geom_hbond_publ_flag
    C10 H10B O1 4_565 0.96 2.56 3.435(4) 151 yes
