# Supplementary material for: 1-[(3,5-Dimethyl-1H-pyrazol-1-yl)carbon­yl]-5-methyl­indolizine-3-carbo­nitrile
Source: Acta Crystallogr Sect E Struct Rep Online. 2012 Nov 24;68(Pt 12):o3399. doi: 10.1107/S1600536812046727 (PMC3588990; doi:10.1107/S1600536812046727)
Supplement: Supplementary file 2 [file e-68-o3399-Isup2.hkl]

# 
# h,k,l, Fc-squared, Fo-squared, sigma(Fo-squared) and status flag 
# 
data_I
_shelx_title ' 1 in  P21/c' 
_shelx_refln_list_code          4 
_shelx_F_calc_maximum      349.80 
_exptl_crystal_F_000       584.00 
_reflns_d_resolution_high  0.8410 
 
loop_ 
 _symmetry_equiv_pos_as_xyz 
 'x, y, z' 
 '-x, y+1/2, -z+1/2' 
 '-x, -y, -z' 
 'x, -y-1/2, z-1/2' 
 
_cell_length_a     8.5911 
_cell_length_b    23.3760 
_cell_length_c     7.5816 
_cell_angle_alpha  90.000 
_cell_angle_beta  114.775 
_cell_angle_gamma  90.000 
 
_shelx_F_squared_multiplier     1.000 
 
loop_ 
 _refln_index_h 
 _refln_index_k 
 _refln_index_l 
 _refln_F_squared_calc 
 _refln_F_squared_meas 
 _refln_F_squared_sigma 
 _refln_observed_status 
   1   0   0      529.74      567.76     13.38 o 
   2   0   0       17.75       26.03      2.39 o 
   3   0   0     4558.35     4403.27    139.54 o 
   5   0   0       56.57       62.33      5.60 o 
   6   0   0       11.15       16.81      3.32 o 
   7   0   0      262.61      242.49      9.27 o 
   8   0   0      122.33      121.55     10.16 o 
   9   0   0        0.43       -3.84      3.84 o 
   1   1   0    10715.94    10104.55    246.82 o 
   2   1   0       81.05       67.36      1.68 o 
   3   1   0        5.36        8.96      0.97 o 
   4   1   0      138.00      133.44      3.57 o 
   5   1   0      471.67      533.31     10.45 o 
   6   1   0        9.39       10.93      1.60 o 
   7   1   0       63.20       55.22      3.64 o 
   8   1   0       81.92       81.71      6.33 o 
   9   1   0        2.77        3.06      3.08 o 
   0   2   0     3297.29     3280.92     74.64 o 
   1   2   0     4905.56     4652.29     66.83 o 
   2   2   0      285.06      245.61      4.24 o 
   3   2   0        8.34       10.13      0.86 o 
   4   2   0      570.90      591.82     12.80 o 
   5   2   0        0.00        1.43      1.21 o 
   6   2   0       37.07       31.96      2.22 o 
   7   2   0       53.17       56.73      3.68 o 
   8   2   0        0.32        3.12      2.67 o 
   9   2   0        2.55        5.14      3.68 o 
   1   3   0       30.41       37.09      1.04 o 
   2   3   0     2739.49     2496.43     36.37 o 
   3   3   0      202.69      194.70      3.81 o 
   4   3   0     1005.57     1095.04     17.25 o 
   5   3   0      260.46      222.96      5.46 o 
   6   3   0        4.01        6.11      1.46 o 
   7   3   0       51.51       49.30      3.50 o 
   8   3   0       27.19       29.07      3.22 o 
   9   3   0       11.79       11.03      3.62 o 
   0   4   0      158.19      161.34      4.47 o 
   1   4   0      270.46      257.60      5.30 o 
   2   4   0      647.71      730.12     11.24 o 
   3   4   0      282.50      258.23      4.76 o 
   4   4   0       57.41       56.85      2.00 o 
   5   4   0      293.91      296.32      7.88 o 
   6   4   0       94.49       96.81      5.36 o 
   7   4   0        5.26        2.14      1.72 o 
   8   4   0        4.96        5.40      2.26 o 
   9   4   0        7.10        6.57      5.96 o 
   1   5   0      251.51      218.40      3.85 o 
   2   5   0     1370.34     1450.28     21.57 o 
   3   5   0      395.03      412.92      7.04 o 
   4   5   0        2.36        8.76      1.10 o 
   5   5   0      476.52      508.58      9.02 o 
   6   5   0       36.06       32.89      2.83 o 
   7   5   0       34.49       36.02      3.24 o 
   8   5   0        0.68        2.20      2.08 o 
   9   5   0        0.41        1.88      2.90 o 
   0   6   0      880.94      837.87     19.99 o 
   1   6   0        1.40        7.85      1.24 o 
   2   6   0      458.06      513.50      8.29 o 
   3   6   0      275.26      309.05      8.82 o 
   4   6   0      970.33     1052.30     16.54 o 
   5   6   0      106.04      108.06      3.65 o 
   6   6   0       37.17       41.73      3.77 o 
   7   6   0       93.74       93.11      4.64 o 
   8   6   0       49.58       50.73      3.98 o 
   9   6   0        5.22       10.39      3.63 o 
   1   7   0      459.41      429.73      7.85 o 
   2   7   0      801.56      741.04     14.55 o 
   3   7   0      241.97      262.80      7.02 o 
   4   7   0       44.75       42.21      1.81 o 
   5   7   0      261.34      264.41      5.55 o 
   6   7   0       12.59       15.24      2.31 o 
   7   7   0       82.96       80.56      4.49 o 
   8   7   0        6.78        9.33      2.55 o 
   0   8   0     2445.41     2340.65     54.03 o 
   1   8   0        5.40        6.04      0.88 o 
   2   8   0      637.57      588.89      9.55 o 
   3   8   0     1484.62     1478.42     22.46 o 
   4   8   0        8.32        5.18      0.97 o 
   5   8   0       57.02       62.39      2.87 o 
   6   8   0      125.74      121.09      5.85 o 
   7   8   0       10.79       10.88      2.38 o 
   8   8   0       34.42       38.62      3.76 o 
   1   9   0        0.25        9.40      1.01 o 
   2   9   0       65.10       55.78      2.28 o 
   3   9   0       37.63       63.58      3.54 o 
   4   9   0       24.70       23.86      1.50 o 
   5   9   0        4.51        4.16      1.41 o 
   6   9   0        9.59        5.66      1.98 o 
   7   9   0       89.34       85.72      4.69 o 
   8   9   0        6.36        6.57      2.80 o 
   0  10   0     1293.95     1345.40     32.14 o 
   1  10   0        2.30        5.73      0.99 o 
   2  10   0      708.27      793.97     12.71 o 
   3  10   0      211.44      215.02      6.49 o 
   4  10   0       17.58       20.62      1.47 o 
   5  10   0        3.60        3.53      1.41 o 
   6  10   0      158.39      146.14      5.80 o 
   7  10   0       72.81       72.70      8.12 o 
   8  10   0        7.04        7.76      3.25 o 
   1  11   0     3009.51     3175.04     51.85 o 
   2  11   0       10.27       15.33      1.20 o 
   3  11   0       45.75       41.71      2.08 o 
   4  11   0        2.89        7.41      1.38 o 
   5  11   0        5.52        5.29      3.30 o 
   6  11   0      117.85      105.38      5.00 o 
   7  11   0        0.85        1.05      1.93 o 
   8  11   0        0.98       -1.33      2.60 o 
   0  12   0      287.39      279.20     12.24 o 
   1  12   0      203.19      221.03      5.10 o 
   2  12   0       89.20      110.29      4.94 o 
   3  12   0       23.36       26.01      1.58 o 
   4  12   0        0.00       -0.81      1.11 o 
   5  12   0        0.43        2.22      1.63 o 
   6  12   0       91.54      102.45      5.07 o 
   7  12   0        5.95        5.14      2.22 o 
   8  12   0       15.22        6.57      3.18 o 
   1  13   0       66.33       58.17      2.37 o 
   2  13   0      116.37      124.84      3.30 o 
   3  13   0      543.10      556.30      9.77 o 
   4  13   0       80.76       84.29      3.39 o 
   5  13   0        0.72        1.17      1.72 o 
   6  13   0      115.86      108.56      5.10 o 
   7  13   0        2.96       -1.06      2.31 o 
   8  13   0        0.02       -0.13      2.71 o 
   0  14   0       66.36       62.55      3.68 o 
   1  14   0       10.15       11.30      1.40 o 
   2  14   0      392.43      379.20      7.20 o 
   3  14   0        1.56        2.71      1.08 o 
   4  14   0       73.69       74.97      3.29 o 
   5  14   0      333.99      326.74      9.37 o 
   6  14   0       84.63       76.87      4.49 o 
   7  14   0       11.40        4.19      2.97 o 
   8  14   0        1.92        6.48      7.31 o 
   1  15   0        7.19       10.24      1.45 o 
   2  15   0      112.49      112.13      3.65 o 
   3  15   0        4.00        2.85      1.48 o 
   4  15   0       26.48       24.12      2.22 o 
   5  15   0       14.16       16.59      2.52 o 
   6  15   0       48.23       56.28      7.57 o 
   7  15   0       11.09       16.68      4.25 o 
   0  16   0      124.27      176.53     18.98 o 
   1  16   0        5.67        3.22      1.25 o 
   2  16   0        8.70        7.69      1.34 o 
   3  16   0      164.50      143.93      4.58 o 
   4  16   0      353.30      310.68      7.69 o 
   5  16   0        0.32       -0.52      2.23 o 
   6  16   0      131.26      136.60     10.22 o 
   7  16   0       26.23       26.29      5.50 o 
   1  17   0      256.08      250.44      7.04 o 
   2  17   0      300.67      306.47      6.51 o 
   3  17   0      286.77      291.33      7.27 o 
   4  17   0       27.22       31.49      2.48 o 
   5  17   0       60.87       64.27      5.28 o 
   6  17   0        0.59        1.73      3.63 o 
   7  17   0        0.18        0.16      3.16 o 
   0  18   0      488.89      464.34     15.93 o 
   1  18   0      129.71      123.83      4.75 o 
   2  18   0      178.40      178.02      4.67 o 
   3  18   0       49.04       50.68      2.97 o 
   4  18   0       92.94       79.51      4.16 o 
   5  18   0       16.84       19.36      3.59 o 
   6  18   0        4.10        1.12      2.88 o 
   7  18   0        4.19       10.76      3.63 o 
   1  19   0      150.95      140.26      4.95 o 
   2  19   0       20.24       19.11      2.41 o 
   3  19   0       58.90       61.32      3.30 o 
   4  19   0       24.36       22.47      2.83 o 
   5  19   0        1.62        1.79      2.46 o 
   6  19   0       30.21       25.02      6.59 o 
   0  20   0      126.41      142.50      9.91 o 
   1  20   0       35.27       39.57      3.09 o 
   2  20   0      332.45      336.27      8.27 o 
   3  20   0       10.78       14.76      2.13 o 
   4  20   0        2.25        3.46      2.46 o 
   5  20   0       21.91       22.76      4.05 o 
   6  20   0       10.24        7.48      3.43 o 
   1  21   0       36.84       47.13      2.99 o 
   2  21   0      175.52      170.82      5.51 o 
   3  21   0        5.25        6.67      2.21 o 
   4  21   0        0.29        1.07      2.38 o 
   5  21   0        2.91       -0.14      2.63 o 
   6  21   0        8.49       14.25      4.00 o 
   0  22   0       21.64       25.87      3.48 o 
   1  22   0        5.56        4.33      2.35 o 
   2  22   0       37.59       35.10      2.83 o 
   3  22   0       72.02       67.32      5.04 o 
   4  22   0       21.66       17.51      3.65 o 
   5  22   0       53.53       78.89      6.49 o 
   1  23   0        0.10        2.79      2.28 o 
   2  23   0       23.74       18.97      3.15 o 
   3  23   0       20.45       18.08      3.22 o 
   4  23   0        5.46        9.44      3.26 o 
   5  23   0        0.29        0.93      2.96 o 
   0  24   0        0.40        0.27      2.30 o 
   1  24   0        1.46        0.56      1.97 o 
   2  24   0        8.66        8.79      2.37 o 
   3  24   0        0.65       -0.35      2.02 o 
   4  24   0        2.00        3.70      2.93 o 
   1  25   0       16.86       19.78      2.59 o 
   2  25   0        5.62        1.95      2.15 o 
   3  25   0        8.63       18.20      3.14 o 
   4  25   0        8.44        6.78      3.40 o 
   0  26   0        0.28       -1.04      3.42 o 
   1  26   0       28.34       21.37      3.18 o 
   2  26   0        0.50       -1.63      2.08 o 
   3  26   0        1.19        2.86      2.31 o 
   1  27   0        0.27        1.10      2.20 o 
   2  27   0        0.20        1.65      2.47 o 
  -9   1   1       59.18       69.02     13.48 o 
  -8   1   1        1.33        0.71      1.58 o 
  -7   1   1       31.42       32.03      2.50 o 
  -6   1   1       28.31       25.14      2.39 o 
  -5   1   1       76.38       83.81      3.53 o 
  -4   1   1        1.29        2.15      0.87 o 
  -3   1   1      107.19       92.23      2.64 o 
  -2   1   1     1768.33     1724.53     28.19 o 
  -1   1   1        0.58       -0.29      0.29 o 
   0   1   1      605.77      615.27     10.35 o 
   1   1   1       77.84       75.16      2.61 o 
   2   1   1      222.19      201.71      3.71 o 
   3   1   1      473.09      547.04      9.96 o 
   4   1   1      111.48      129.37      3.57 o 
   5   1   1       26.97       25.17      1.85 o 
   6   1   1        6.74       12.16      2.15 o 
   7   1   1      104.79      115.36      6.60 o 
   8   1   1       16.69       17.85      3.79 o 
  -9   2   1      119.75      118.76      7.41 o 
  -8   2   1       27.91       35.97      3.42 o 
  -7   2   1       12.38       17.04      2.39 o 
  -6   2   1       10.94       11.83      1.66 o 
  -5   2   1      168.26      180.28      4.79 o 
  -4   2   1      301.92      311.65      6.57 o 
  -3   2   1      524.41      474.30     11.94 o 
  -2   2   1     1440.94     1358.76     22.46 o 
  -1   2   1     1767.23     1821.32     29.78 o 
   0   2   1     1319.38     1314.72     21.65 o 
   1   2   1      968.11      894.09     13.36 o 
   2   2   1      437.44      398.17      6.54 o 
   3   2   1      131.26      133.45      3.35 o 
   4   2   1       62.20       55.04      2.57 o 
   5   2   1       25.80       25.36      2.10 o 
   6   2   1       88.35       97.92      6.60 o 
   7   2   1      364.96      354.46     12.50 o 
   8   2   1        0.15        4.57      2.85 o 
  -9   3   1       28.81       35.84      3.74 o 
  -8   3   1      150.51      158.26      6.38 o 
  -7   3   1       45.21       41.15      3.10 o 
  -6   3   1       81.12       79.55      4.33 o 
  -5   3   1        5.39        5.80      1.22 o 
  -4   3   1        0.20        0.80      0.85 o 
  -3   3   1       13.69       17.44      0.98 o 
  -2   3   1       27.68       27.73      1.03 o 
  -1   3   1      159.00      139.45      3.43 o 
   0   3   1       89.10       97.93      2.15 o 
   1   3   1        6.01        5.48      0.72 o 
   2   3   1       93.41       84.46      4.19 o 
   3   3   1      190.47      192.66      5.18 o 
   4   3   1      356.33      358.76      6.62 o 
   5   3   1       89.49       93.92      7.56 o 
   6   3   1      318.56      309.56     10.76 o 
   7   3   1       66.80       68.38      5.33 o 
   8   3   1        2.73        1.69      2.58 o 
  -9   4   1        5.98        3.68      2.70 o 
  -8   4   1       57.14       57.93      4.05 o 
  -7   4   1       28.06       29.48      3.23 o 
  -6   4   1       14.93       15.75      1.86 o 
  -5   4   1      228.94      238.91      8.98 o 
  -4   4   1       17.70       16.87      1.11 o 
  -3   4   1      180.41      170.30      3.40 o 
  -2   4   1     1801.00     1629.02     26.85 o 
  -1   4   1    14343.14    13818.10    256.46 o 
   0   4   1     1066.62      994.43     16.69 o 
   1   4   1      539.26      509.75      8.96 o 
   2   4   1       88.03       88.30      2.07 o 
   3   4   1      564.33      635.44     10.27 o 
   4   4   1       20.41       20.81      2.52 o 
   5   4   1        9.91       15.75      2.02 o 
   6   4   1      200.10      196.50      6.56 o 
   7   4   1        3.13        3.24      1.72 o 
   8   4   1       19.19       22.18      6.33 o 
  -9   5   1       41.23       54.63      4.39 o 
  -8   5   1       70.52       72.87      4.47 o 
  -7   5   1       31.91       34.93      3.13 o 
  -6   5   1       49.70       51.51      2.77 o 
  -5   5   1      117.45      108.78      3.56 o 
  -4   5   1      610.49      608.06     10.05 o 
  -3   5   1      117.65      130.04      3.63 o 
  -2   5   1      300.75      293.22      5.75 o 
  -1   5   1       79.33       68.97      3.30 o 
   0   5   1      667.37      650.75     14.26 o 
   1   5   1      629.13      629.91     11.00 o 
   2   5   1     1163.92     1212.94     20.52 o 
   3   5   1      278.28      301.12      5.50 o 
   4   5   1      124.47      146.63      6.29 o 
   5   5   1       19.02       22.89      2.56 o 
   6   5   1       87.67       98.59      8.25 o 
   7   5   1      108.74      109.93      5.38 o 
   8   5   1        0.04        4.56      4.04 o 
  -9   6   1        0.21       -2.43      2.85 o 
  -8   6   1       49.18       55.45      5.88 o 
  -7   6   1      112.46      112.41      6.90 o 
  -6   6   1        2.69        5.52      1.49 o 
  -5   6   1       22.22       22.62      1.87 o 
  -4   6   1      244.96      243.06      4.84 o 
  -3   6   1      417.35      383.11      6.63 o 
  -2   6   1      509.82      450.87      8.34 o 
  -1   6   1      134.83      171.97      6.67 o 
   0   6   1      747.61      712.47     12.42 o 
   1   6   1      228.77      238.63      4.22 o 
   2   6   1      290.15      303.97      5.31 o 
   3   6   1      106.82       97.70      2.50 o 
   4   6   1      163.23      158.87      3.70 o 
   5   6   1       55.39       57.33      2.84 o 
   6   6   1      214.02      213.58      6.95 o 
   7   6   1        4.88        8.14      2.28 o 
   8   6   1       17.51       28.93      6.33 o 
  -9   7   1        5.55        7.12      2.53 o 
  -8   7   1       42.69       41.16      5.65 o 
  -7   7   1      120.08       96.33      4.74 o 
  -6   7   1      187.22      202.52      5.62 o 
  -5   7   1      187.14      174.27      4.81 o 
  -4   7   1       32.38       33.25      2.51 o 
  -3   7   1       18.42       24.45      1.85 o 
  -2   7   1     2371.51     2281.54     37.45 o 
  -1   7   1       41.81       26.98      2.15 o 
   0   7   1     2467.21     2319.52     38.29 o 
   1   7   1        7.26        8.47      0.83 o 
   2   7   1      354.29      333.55      5.80 o 
   3   7   1      609.99      688.54     11.15 o 
   4   7   1      489.20      511.87     11.40 o 
   5   7   1      468.94      441.34     11.73 o 
   6   7   1       96.26       86.51      6.16 o 
   7   7   1       10.49       11.37      3.89 o 
   8   7   1        7.17        9.02      4.87 o 
  -9   8   1        0.51       -0.03      2.10 o 
  -8   8   1        0.33        1.72      2.05 o 
  -7   8   1      406.79      398.37     10.98 o 
  -6   8   1      130.00      116.01      6.68 o 
  -5   8   1        0.10        1.33      1.14 o 
  -4   8   1      164.68      160.56      4.46 o 
  -3   8   1     1852.26     1855.09     34.50 o 
  -2   8   1        8.12        6.72      0.98 o 
  -1   8   1     1424.91     1382.24     26.96 o 
   0   8   1        7.24        4.31      0.81 o 
   1   8   1     3006.34     2864.36     41.81 o 
   2   8   1      269.96      242.47      5.11 o 
   3   8   1        0.31       -0.07      0.96 o 
   4   8   1      119.87      104.75      5.58 o 
   5   8   1      429.67      404.91      8.95 o 
   6   8   1       24.36       18.23      2.59 o 
   7   8   1        6.99        7.38      2.99 o 
   8   8   1        1.03        1.93      2.68 o 
  -9   9   1        4.11        2.69      2.25 o 
  -8   9   1      118.53      129.24      6.04 o 
  -7   9   1      126.26      118.44      5.46 o 
  -6   9   1       72.59       70.74      4.86 o 
  -5   9   1      148.36      146.09      4.36 o 
  -4   9   1      251.57      269.84      5.40 o 
  -3   9   1       64.69       54.97      2.12 o 
  -2   9   1      807.26      759.99     14.33 o 
  -1   9   1        0.30        7.00      1.62 o 
   0   9   1     1766.47     1682.90     28.37 o 
   1   9   1      175.73      200.24      3.97 o 
   2   9   1     1128.60     1257.17     19.24 o 
   3   9   1      176.40      176.50      4.58 o 
   4   9   1       17.52       16.46      1.70 o 
   5   9   1      426.65      408.19      9.09 o 
   6   9   1      489.62      452.61     11.81 o 
   7   9   1       33.32       27.92      4.03 o 
   8   9   1        0.59       -1.81      2.49 o 
  -9  10   1        6.09        5.24      2.59 o 
  -8  10   1      121.00      126.29      5.97 o 
  -7  10   1        3.31        3.82      3.42 o 
  -6  10   1      246.31      243.01      7.64 o 
  -5  10   1        4.46        8.94      2.25 o 
  -4  10   1       58.68       48.40      2.55 o 
  -3  10   1     1383.75     1389.83     21.36 o 
  -2  10   1      265.86      235.55      5.29 o 
  -1  10   1     1705.29     1582.24     30.94 o 
   0  10   1       85.71      119.16      4.39 o 
   1  10   1     1964.81     2134.44     31.70 o 
   2  10   1       78.38       82.90      2.38 o 
   3  10   1       50.85       53.66      2.44 o 
   4  10   1      377.85      386.85      8.43 o 
   5  10   1       17.67       18.12      2.19 o 
   6  10   1      151.65      144.22      7.44 o 
   7  10   1       17.49       13.79      3.25 o 
   8  10   1        8.01       15.98      4.00 o 
  -8  11   1        8.53        8.62      2.98 o 
  -7  11   1       92.10       88.41      4.93 o 
  -6  11   1        1.44        2.14      1.69 o 
  -5  11   1      247.62      231.57      5.97 o 
  -4  11   1       89.50       96.15      2.89 o 
  -3  11   1        4.32        4.41      0.98 o 
  -2  11   1       87.73       83.26      2.84 o 
  -1  11   1        0.59        3.28      1.21 o 
   0  11   1      304.52      318.79      6.52 o 
   1  11   1       15.60       25.38      1.37 o 
   2  11   1      278.86      303.53     10.85 o 
   3  11   1      357.51      329.37      7.31 o 
   4  11   1        0.59        2.37      1.40 o 
   5  11   1      266.65      264.48      6.82 o 
   6  11   1       48.89       44.70      4.56 o 
   7  11   1        0.05       -0.07      3.37 o 
  -8  12   1       39.25       38.08      3.85 o 
  -7  12   1      121.96      122.40      5.75 o 
  -6  12   1      141.31      138.94      6.29 o 
  -5  12   1        4.38        9.46      2.25 o 
  -4  12   1       21.63       18.24      1.51 o 
  -3  12   1       27.00       25.44      1.58 o 
  -2  12   1      252.37      303.54      6.59 o 
  -1  12   1      175.94      191.15      5.41 o 
   0  12   1      296.59      293.99      7.16 o 
   1  12   1      220.93      221.40      4.59 o 
   2  12   1       69.62       67.68      2.23 o 
   3  12   1       24.92       29.43      2.03 o 
   4  12   1      644.13      628.44     12.55 o 
   5  12   1      126.28      123.34      5.25 o 
   6  12   1       75.18       65.52      5.38 o 
   7  12   1       28.30       28.03      4.21 o 
  -8  13   1        0.78       -0.89      2.07 o 
  -7  13   1        3.90        4.09      2.27 o 
  -6  13   1      110.22      103.90      5.03 o 
  -5  13   1      192.58      184.57      6.40 o 
  -4  13   1       29.89       32.16      1.89 o 
  -3  13   1       78.27       76.43      2.66 o 
  -2  13   1       73.56       84.70      4.53 o 
  -1  13   1        0.03        1.75      0.85 o 
   0  13   1       72.03       90.63      3.35 o 
   1  13   1       96.89      115.09      3.10 o 
   2  13   1       20.89       19.57      1.74 o 
   3  13   1      317.95      329.28      7.53 o 
   4  13   1      131.08      115.04      4.12 o 
   5  13   1        9.08       13.92      2.44 o 
   6  13   1       11.56        9.43      4.20 o 
   7  13   1       17.27       23.73      4.14 o 
  -8  14   1        1.10       -1.67      2.25 o 
  -7  14   1       39.13       35.52      3.59 o 
  -6  14   1       48.63       51.39      3.76 o 
  -5  14   1       52.09       50.45      3.93 o 
  -4  14   1       59.80       60.77      2.56 o 
  -3  14   1       55.27       52.58      2.30 o 
  -2  14   1      155.80      156.96      4.36 o 
  -1  14   1       31.92       27.11      2.81 o 
   0  14   1      259.10      246.83      5.86 o 
   1  14   1       37.18       38.97      1.97 o 
   2  14   1       67.54       63.46      2.78 o 
   3  14   1       64.29       67.76      4.70 o 
   4  14   1      214.55      206.14      6.97 o 
   5  14   1      126.63       95.71      6.12 o 
   6  14   1        0.22        2.68      2.56 o 
   7  14   1        0.00        0.18      2.56 o 
  -8  15   1       13.29       23.19      5.53 o 
  -7  15   1        8.60        6.83      2.41 o 
  -6  15   1      273.60      263.81      8.55 o 
  -5  15   1       38.75       32.64      3.02 o 
  -4  15   1      139.97      148.24      4.10 o 
  -3  15   1      209.95      192.79      4.66 o 
  -2  15   1       57.31       56.54      2.62 o 
  -1  15   1        8.05        5.39      1.24 o 
   0  15   1       40.64       45.28      2.31 o 
   1  15   1      197.57      219.29      5.90 o 
   2  15   1      251.14      296.63      7.05 o 
   3  15   1      100.57      103.72      3.83 o 
   4  15   1      449.39      396.43     10.82 o 
   5  15   1       51.95       48.28      4.75 o 
   6  15   1       41.02       44.60     10.89 o 
   7  15   1        6.68        6.58      3.47 o 
  -7  16   1       33.38       33.26      3.59 o 
  -6  16   1        2.16        3.11      2.07 o 
  -5  16   1      210.09      197.99      6.94 o 
  -4  16   1       38.87       36.03      2.68 o 
  -3  16   1       76.68       86.29      3.07 o 
  -2  16   1        1.14       -0.28      1.13 o 
  -1  16   1       23.03       23.73      1.95 o 
   0  16   1       18.95       20.61      1.76 o 
   1  16   1       65.26       77.86      3.12 o 
   2  16   1       37.80       36.93      2.44 o 
   3  16   1      306.34      285.88      8.54 o 
   4  16   1        4.06        4.95      2.65 o 
   5  16   1       71.48       55.08      5.13 o 
   6  16   1        0.21        1.32      4.25 o 
   7  16   1        1.91        5.78      3.23 o 
  -7  17   1        0.02        4.34      2.35 o 
  -6  17   1       48.03       41.71      3.71 o 
  -5  17   1       13.81       13.22      2.35 o 
  -4  17   1       12.97       15.58      2.43 o 
  -3  17   1      347.76      333.00      8.05 o 
  -2  17   1       80.70       78.10      3.29 o 
  -1  17   1        0.69        1.01      1.22 o 
   0  17   1       97.84       98.85      4.30 o 
   1  17   1      511.13      510.93      9.45 o 
   2  17   1       16.23       15.39      1.95 o 
   3  17   1        8.60        9.23      2.15 o 
   4  17   1       66.37       62.95      4.05 o 
   5  17   1        0.28       -1.54      3.58 o 
   6  17   1       11.63        5.56      5.91 o 
  -7  18   1        4.89        4.98      3.08 o 
  -6  18   1        3.82        2.88      2.33 o 
  -5  18   1        0.34        0.87      1.88 o 
  -4  18   1      172.62      178.24      7.03 o 
  -3  18   1        6.81        6.41      1.45 o 
  -2  18   1       46.95       62.77      3.07 o 
  -1  18   1      732.02      765.78     14.81 o 
   0  18   1       34.17       36.67      3.32 o 
   1  18   1        4.37        4.69      1.93 o 
   2  18   1      297.01      286.06      8.70 o 
   3  18   1        7.03       11.63      2.35 o 
   4  18   1       22.45       22.84      4.14 o 
   5  18   1        2.33        4.95      2.84 o 
   6  18   1        0.16       -2.30      2.30 o 
  -7  19   1        4.46        4.49      3.22 o 
  -6  19   1       15.31       17.36      5.49 o 
  -5  19   1       51.72       55.22      3.99 o 
  -4  19   1       50.17       43.49      3.46 o 
  -3  19   1        7.45        6.56      1.54 o 
  -2  19   1      132.44      128.12      4.51 o 
  -1  19   1        9.47        9.19      1.77 o 
   0  19   1      223.46      215.55      5.86 o 
   1  19   1        4.09        6.87      1.77 o 
   2  19   1       44.29       37.93      3.29 o 
   3  19   1       86.89       84.09      8.50 o 
   4  19   1       15.13        9.42      2.44 o 
   5  19   1       11.30        6.89      3.22 o 
   6  19   1        0.12        0.35      3.11 o 
  -6  20   1        7.42        7.60      3.35 o 
  -5  20   1       84.73       83.04      7.66 o 
  -4  20   1       69.13       66.53      4.26 o 
  -3  20   1       88.60       86.16      3.87 o 
  -2  20   1      116.12      109.03      4.13 o 
  -1  20   1      161.08      150.76      5.63 o 
   0  20   1       53.74       56.15      3.01 o 
   1  20   1      153.36      143.04      4.94 o 
   2  20   1      107.99       95.36      4.83 o 
   3  20   1       76.17       71.83      4.44 o 
   4  20   1       32.64       34.31      3.96 o 
   5  20   1        2.07        0.89      3.27 o 
  -6  21   1        0.18       -0.45      2.51 o 
  -5  21   1       18.38       14.41      2.74 o 
  -4  21   1        0.01       -0.96      1.83 o 
  -3  21   1       99.51      105.22      5.40 o 
  -2  21   1      278.96      237.46      6.59 o 
  -1  21   1        1.28        0.13      1.95 o 
   0  21   1      468.88      402.46      9.43 o 
   1  21   1      111.47      116.68      9.17 o 
   2  21   1        0.04        0.01      1.83 o 
   3  21   1       65.76       58.20      7.79 o 
   4  21   1        0.04        2.96      2.16 o 
   5  21   1        4.35        8.43      3.41 o 
  -6  22   1        2.43        0.77      3.94 o 
  -5  22   1        0.50        0.91      3.79 o 
  -4  22   1        1.97        1.28      1.95 o 
  -3  22   1        9.51       13.14      2.13 o 
  -2  22   1        2.43        1.85      1.57 o 
  -1  22   1      211.49      214.72      6.28 o 
   0  22   1        6.34        7.95      2.27 o 
   1  22   1       12.29       11.39      2.48 o 
   2  22   1        0.51        2.23      2.02 o 
   3  22   1        0.52       -0.54      1.85 o 
   4  22   1        1.77       -0.44      2.44 o 
   5  22   1        0.31        2.27      3.37 o 
  -5  23   1        4.65        6.91      3.23 o 
  -4  23   1        0.00        2.01      2.11 o 
  -3  23   1        0.38        0.57      1.59 o 
  -2  23   1        9.20       13.61      2.59 o 
  -1  23   1        4.06        5.94      1.95 o 
   0  23   1        8.54       12.72      2.52 o 
   1  23   1        2.30        2.39      1.98 o 
   2  23   1        0.72        0.18      1.96 o 
   3  23   1        8.53       10.03      2.72 o 
   4  23   1       10.73       10.92      3.48 o 
  -5  24   1        0.09       -2.83      2.83 o 
  -4  24   1       11.89       10.27      3.37 o 
  -3  24   1        4.85        6.99      2.08 o 
  -2  24   1       18.07       15.29      2.67 o 
  -1  24   1      153.89      161.62      7.96 o 
   0  24   1       13.89       16.29      2.79 o 
   1  24   1        7.38        8.89      2.55 o 
   2  24   1       11.01        8.34      3.61 o 
   3  24   1        0.00       -1.87      1.99 o 
   4  24   1        8.98       12.04      4.77 o 
  -4  25   1        2.86        0.28      2.66 o 
  -3  25   1        4.87        5.95      2.37 o 
  -2  25   1       11.16       12.59      3.32 o 
  -1  25   1        0.01        3.83      3.89 o 
   0  25   1       12.81       11.96      3.23 o 
   1  25   1        2.25        4.11      2.35 o 
   2  25   1        8.01       10.42      2.82 o 
   3  25   1        0.07       -0.94      2.13 o 
  -3  26   1       20.70       26.33      4.30 o 
  -2  26   1       10.56       16.53      3.70 o 
  -1  26   1       12.24       15.35      4.98 o 
   0  26   1        9.08       17.49      3.05 o 
   1  26   1       17.96       24.81      3.41 o 
   2  26   1        2.22        7.06      2.93 o 
  -2  27   1        0.37       -2.62      2.71 o 
  -1  27   1        0.45        6.84      4.36 o 
   0  27   1        0.01       -1.59      2.11 o 
   1  27   1        4.93        6.90      2.68 o 
  -9   0   2       97.04      109.59      6.95 o 
  -8   0   2        1.79        6.09      2.45 o 
  -7   0   2       36.00       52.99      4.32 o 
  -6   0   2      118.28      120.25      5.87 o 
  -5   0   2     1149.10     1015.99     25.95 o 
  -4   0   2       23.26       30.80      2.53 o 
  -3   0   2      938.13     1062.17     33.54 o 
  -2   0   2   122357.43   127826.65   2669.60 o 
  -1   0   2      662.20      671.88     13.31 o 
   0   0   2      130.93      150.35      5.39 o 
   1   0   2     3538.38     3592.15     67.35 o 
   2   0   2       26.67       24.93      1.57 o 
   3   0   2        3.44        9.28      3.01 o 
   4   0   2       14.70       13.30      1.92 o 
   5   0   2      460.77      496.36     20.65 o 
   6   0   2      358.74      303.75     15.25 o 
   7   0   2       19.21       27.79      5.50 o 
  -9   1   2       14.82       19.11      2.75 o 
  -8   1   2        7.94        8.12      2.27 o 
  -7   1   2       76.56       82.76      3.83 o 
  -6   1   2        9.36       10.09      1.70 o 
  -5   1   2       46.65       48.81      2.45 o 
  -4   1   2       37.05       27.57      1.71 o 
  -3   1   2     1742.64     1778.17     29.71 o 
  -2   1   2     3242.16     3369.50     44.68 o 
  -1   1   2    14128.05    13473.03    418.32 o 
   0   1   2        3.99        4.68      0.56 o 
   1   1   2      114.59      124.51      2.39 o 
   2   1   2      286.71      258.36      6.64 o 
   3   1   2      997.79     1198.87     18.49 o 
   4   1   2        3.34        0.28      0.91 o 
   5   1   2      148.30      129.47      5.77 o 
   6   1   2      121.42      116.34      8.30 o 
   7   1   2        2.57        4.16      2.64 o 
  -9   2   2        7.09        9.94      3.86 o 
  -8   2   2       20.38       20.69      2.43 o 
  -7   2   2        0.61        1.82      1.47 o 
  -6   2   2      269.57      266.13      6.66 o 
  -5   2   2       57.46       69.61      3.91 o 
  -4   2   2       14.37       17.20      1.46 o 
  -3   2   2     1520.15     1513.19     22.72 o 
  -2   2   2     1539.77     1661.30     60.46 o 
  -1   2   2     2239.86     2203.13     32.11 o 
   0   2   2      442.79      417.05      7.44 o 
   1   2   2      373.43      375.91      6.86 o 
   2   2   2      223.27      228.20      4.29 o 
   3   2   2        0.70        0.89      0.92 o 
   4   2   2       49.71       49.87      2.23 o 
   5   2   2      139.47      138.11      5.05 o 
   6   2   2        6.15        5.51      2.56 o 
   7   2   2        0.02        1.97      3.73 o 
   8   2   2        2.95       12.86      4.98 o 
  -9   3   2       37.82       38.11      3.78 o 
  -8   3   2        7.45        7.26      1.83 o 
  -7   3   2       70.76       66.19      3.40 o 
  -6   3   2      176.30      172.46      5.83 o 
  -5   3   2        8.47        9.97      1.43 o 
  -4   3   2      479.84      457.85      9.05 o 
  -3   3   2      111.67      120.29      3.27 o 
  -2   3   2       77.19       79.00      3.17 o 
  -1   3   2     1085.83     1107.40     19.73 o 
   0   3   2     1596.15     1581.68     26.33 o 
   1   3   2      176.24      186.56      3.44 o 
   2   3   2     2034.47     2155.91     35.41 o 
   3   3   2      336.88      299.47      6.17 o 
   4   3   2        0.11        0.19      1.06 o 
   5   3   2       16.96       14.58      2.09 o 
   6   3   2       68.73       66.82      5.96 o 
   7   3   2       12.30        5.29      4.25 o 
   8   3   2        4.96        7.57      4.67 o 
  -9   4   2        0.22        0.14      1.97 o 
  -8   4   2       18.57       22.33      2.43 o 
  -7   4   2       67.84       69.89      3.42 o 
  -6   4   2       32.98       33.20      2.36 o 
  -5   4   2       60.24       58.03      3.62 o 
  -4   4   2      343.70      369.76      7.69 o 
  -3   4   2        5.14        8.02      1.59 o 
  -2   4   2      134.89      123.77      2.72 o 
  -1   4   2      281.12      303.57      5.82 o 
   0   4   2      268.28      290.76      5.67 o 
   1   4   2      475.04      451.86      8.27 o 
   2   4   2       59.17       64.99      2.43 o 
   3   4   2      490.43      510.18      8.63 o 
   4   4   2      211.82      216.98      6.73 o 
   5   4   2       13.38        9.08      1.89 o 
   6   4   2        8.02        3.63      3.73 o 
   7   4   2       12.41       16.49      5.19 o 
  -9   5   2        0.14        2.92      3.64 o 
  -8   5   2        4.27        6.10      1.83 o 
  -7   5   2      246.13      241.72      6.63 o 
  -6   5   2        8.77        8.54      1.63 o 
  -5   5   2      122.27      109.62      4.23 o 
  -4   5   2      260.06      254.10      5.83 o 
  -3   5   2       33.91       26.74      1.55 o 
  -2   5   2      102.22      106.11      4.09 o 
  -1   5   2       34.88       38.13      1.47 o 
   0   5   2     1668.25     1724.52     30.71 o 
   1   5   2      309.92      355.28      6.78 o 
   2   5   2        0.01        5.91      0.94 o 
   3   5   2      526.80      607.74     11.51 o 
   4   5   2       77.95       72.63      2.99 o 
   5   5   2      189.29      175.95      8.79 o 
   6   5   2        8.68        5.10      3.89 o 
   7   5   2        0.10       -3.21      3.21 o 
  -9   6   2       37.01       44.07      4.02 o 
  -8   6   2       14.91       20.53      2.95 o 
  -7   6   2       24.94       27.12      2.34 o 
  -6   6   2      363.36      367.16     10.75 o 
  -5   6   2      111.93      129.50      4.04 o 
  -4   6   2       34.13       35.05      1.43 o 
  -3   6   2        5.54        6.65      1.16 o 
  -2   6   2      302.44      280.09      5.12 o 
  -1   6   2       24.02       26.47      2.56 o 
   0   6   2      389.48      469.02      9.66 o 
   1   6   2      271.41      307.29      6.07 o 
   2   6   2     1296.84     1392.64     23.69 o 
   3   6   2      232.25      256.66      5.89 o 
   4   6   2       19.38       22.97      2.11 o 
   5   6   2       70.00       64.78      6.86 o 
   6   6   2      123.24      116.46      6.48 o 
   7   6   2        2.44        0.83      3.63 o 
  -9   7   2       38.38       45.66      4.16 o 
  -8   7   2        0.49       -0.50      1.81 o 
  -7   7   2      111.45      106.60      4.22 o 
  -6   7   2        7.25        6.24      1.56 o 
  -5   7   2      164.30      164.02      4.67 o 
  -4   7   2      266.56      240.78      4.79 o 
  -3   7   2      140.70      135.29      3.62 o 
  -2   7   2       21.86       20.03      1.17 o 
  -1   7   2      205.09      209.36      4.03 o 
   0   7   2      541.44      472.49      7.69 o 
   1   7   2       69.86       74.76      3.14 o 
   2   7   2       44.01       39.73      1.88 o 
   3   7   2      314.57      336.35      7.24 o 
   4   7   2      109.09      115.32      5.00 o 
   5   7   2       97.54       96.58      4.65 o 
   6   7   2       25.29       27.22      3.78 o 
   7   7   2       12.49       19.19      5.70 o 
  -9   8   2       10.60       18.83      3.20 o 
  -8   8   2       33.97       30.59      3.44 o 
  -7   8   2        9.94       11.78      3.01 o 
  -6   8   2        0.18       -1.10      1.27 o 
  -5   8   2      323.52      296.38      6.96 o 
  -4   8   2      203.61      186.60      4.07 o 
  -3   8   2        1.61        1.53      0.87 o 
  -2   8   2     1037.32      939.45     16.38 o 
  -1   8   2        1.19        2.96      0.67 o 
   0   8   2      580.34      622.24     10.72 o 
   1   8   2     1695.81     1837.79     30.68 o 
   2   8   2       25.15       25.18      1.55 o 
   3   8   2      155.97      160.93      4.43 o 
   4   8   2      171.51      186.19      6.33 o 
   5   8   2        5.44        1.44      1.85 o 
   6   8   2       68.53       68.24      5.34 o 
   7   8   2        6.90        7.26      4.25 o 
  -9   9   2       26.55       37.58      4.83 o 
  -8   9   2       10.83       12.99      2.75 o 
  -7   9   2        7.42        8.79      1.93 o 
  -6   9   2        4.28        4.20      1.49 o 
  -5   9   2       28.18       32.58      3.07 o 
  -4   9   2        0.48        0.72      0.83 o 
  -3   9   2        1.74        0.78      0.92 o 
  -2   9   2       11.93        8.68      1.09 o 
  -1   9   2        0.16        4.11      0.93 o 
   0   9   2      245.05      202.51      6.86 o 
   1   9   2       32.51       49.70      3.43 o 
   2   9   2       18.71       18.24      1.45 o 
   3   9   2        3.29        5.08      1.24 o 
   4   9   2        0.32       -0.83      1.51 o 
   5   9   2      129.49      120.48      5.29 o 
   6   9   2        3.46        5.02      2.71 o 
   7   9   2        0.95       -2.38      2.38 o 
  -9  10   2       13.18       14.89      3.11 o 
  -8  10   2       81.49       88.21      5.16 o 
  -7  10   2        4.69        7.44      3.12 o 
  -6  10   2        7.20        5.84      1.60 o 
  -5  10   2       81.81       76.24      3.21 o 
  -4  10   2      274.39      260.93      5.36 o 
  -3  10   2        1.16        5.39      1.13 o 
  -2  10   2      614.33      609.03     12.26 o 
  -1  10   2       46.47       43.88      2.50 o 
   0  10   2      582.08      634.51     10.34 o 
   1  10   2      138.09      140.16      3.10 o 
   2  10   2       33.80       40.51      2.73 o 
   3  10   2        0.60        0.79      1.40 o 
   4  10   2      153.76      153.87      5.83 o 
   5  10   2      178.97      177.43      6.58 o 
   6  10   2        5.94        7.26      2.77 o 
   7  10   2       16.04       17.32      3.79 o 
  -9  11   2        0.30        1.27      2.40 o 
  -8  11   2       19.47       21.60      5.40 o 
  -7  11   2        5.95        3.91      2.65 o 
  -6  11   2       10.72       10.75      2.32 o 
  -5  11   2        4.34        5.62      1.45 o 
  -4  11   2       16.61       13.73      1.36 o 
  -3  11   2     1572.20     1608.74     27.59 o 
  -2  11   2       10.00        8.59      1.98 o 
  -1  11   2     1373.43     1477.82     28.37 o 
   0  11   2       18.31       32.25      1.61 o 
   1  11   2      102.54      111.22      2.74 o 
   2  11   2        0.24        2.51      1.02 o 
   3  11   2        8.21        8.29      1.89 o 
   4  11   2      313.50      260.79      8.06 o 
   5  11   2       12.47       13.81      2.48 o 
   6  11   2        1.63       -0.92      2.08 o 
   7  11   2        1.17        2.48      2.74 o 
  -9  12   2        2.24        0.83      2.45 o 
  -8  12   2       65.60       70.32      6.01 o 
  -7  12   2        5.34        9.28      2.39 o 
  -6  12   2        0.19        2.66      1.46 o 
  -5  12   2       20.69       19.08      2.04 o 
  -4  12   2       88.83       88.67      2.87 o 
  -3  12   2       40.89       44.78      2.31 o 
  -2  12   2      218.33      209.45      5.07 o 
  -1  12   2      211.75      216.14      4.58 o 
   0  12   2       65.48       78.02      2.59 o 
   1  12   2        0.13        0.33      0.93 o 
   2  12   2        2.65        6.04      1.71 o 
   3  12   2       28.60       29.97      4.28 o 
   4  12   2       35.20       40.93      3.34 o 
   5  12   2       20.95       18.80      2.69 o 
   6  12   2       21.50       20.30      3.88 o 
   7  12   2        1.10       -0.62      2.69 o 
  -8  13   2       34.03       35.22      7.03 o 
  -7  13   2        7.53        4.77      2.42 o 
  -6  13   2       11.83       16.29      2.79 o 
  -5  13   2      225.01      221.33      6.03 o 
  -4  13   2      132.76      125.32      3.57 o 
  -3  13   2        0.02        0.50      1.06 o 
  -2  13   2        0.46        1.47      1.17 o 
  -1  13   2       49.14       47.92      3.07 o 
   0  13   2       31.34       38.38      1.80 o 
   1  13   2      675.14      679.25     12.93 o 
   2  13   2      154.16      132.03      5.12 o 
   3  13   2        6.77        8.64      2.03 o 
   4  13   2      192.42      191.71      6.82 o 
   5  13   2        0.47       -0.68      2.56 o 
   6  13   2        0.54       -1.53      2.38 o 
  -8  14   2       27.61       30.39      3.69 o 
  -7  14   2      123.07      124.69      5.81 o 
  -6  14   2       27.48       30.40      3.10 o 
  -5  14   2        2.20        4.28      1.53 o 
  -4  14   2      189.04      183.64      5.22 o 
  -3  14   2       23.24       19.33      1.82 o 
  -2  14   2       37.51       40.03      2.69 o 
  -1  14   2        3.16        2.75      1.00 o 
   0  14   2      300.27      319.09      6.25 o 
   1  14   2        0.94        0.39      1.47 o 
   2  14   2       70.19       67.96      3.81 o 
   3  14   2      453.29      407.25     10.90 o 
   4  14   2      147.19      133.05      5.62 o 
   5  14   2        6.98        6.64      2.25 o 
   6  14   2        1.42        4.87      2.83 o 
  -8  15   2       13.46       15.83      3.13 o 
  -7  15   2        9.94       13.32      2.75 o 
  -6  15   2        3.71        2.88      1.93 o 
  -5  15   2        0.13       -1.03      1.38 o 
  -4  15   2       34.71       41.16      3.28 o 
  -3  15   2        0.12       -0.71      1.11 o 
  -2  15   2       16.38       11.98      2.93 o 
  -1  15   2       38.78       37.93      1.99 o 
   0  15   2      130.87      130.95      3.56 o 
   1  15   2        7.17        4.61      1.76 o 
   2  15   2       54.63       48.58      4.12 o 
   3  15   2       12.22       11.38      2.25 o 
   4  15   2       84.88       86.81      4.71 o 
   5  15   2       34.10       38.30      3.64 o 
   6  15   2        9.67       15.40      5.13 o 
  -8  16   2       48.96       47.45      4.35 o 
  -7  16   2        0.31       -0.53      2.01 o 
  -6  16   2      207.51      209.60      7.51 o 
  -5  16   2       84.32       81.41      3.70 o 
  -4  16   2        3.54        5.87      1.64 o 
  -3  16   2       10.83        8.36      1.66 o 
  -2  16   2       82.43       85.72      3.77 o 
  -1  16   2        4.89        7.36      1.35 o 
   0  16   2        7.92        9.33      1.36 o 
   1  16   2      173.85      141.99      5.52 o 
   2  16   2      296.73      274.04      8.83 o 
   3  16   2        4.02        4.01      1.97 o 
   4  16   2      196.84      183.22      6.93 o 
   5  16   2       31.18       38.22      4.77 o 
   6  16   2        0.48       -1.29      2.64 o 
  -7  17   2       23.93       25.30      3.37 o 
  -6  17   2        0.21        0.14      2.19 o 
  -5  17   2      174.12      186.11      9.91 o 
  -4  17   2      204.63      209.89      5.95 o 
  -3  17   2       39.22       37.82      2.52 o 
  -2  17   2       24.25       28.86      2.68 o 
  -1  17   2      442.72      433.75      8.40 o 
   0  17   2      170.38      191.77      9.98 o 
   1  17   2      305.77      275.55      8.36 o 
   2  17   2       88.79       83.90      4.53 o 
   3  17   2       99.69       82.51      4.64 o 
   4  17   2        0.01       -0.54      2.68 o 
   5  17   2        0.01       -2.20      2.20 o 
   6  17   2       18.95       26.14      4.73 o 
  -7  18   2        7.68        6.84      2.50 o 
  -6  18   2       48.31       43.41      3.80 o 
  -5  18   2       26.36       29.02      3.13 o 
  -4  18   2       82.30       85.81      3.80 o 
  -3  18   2       30.29       30.04      2.39 o 
  -2  18   2      257.28      247.43      6.40 o 
  -1  18   2       95.72       92.17      3.97 o 
   0  18   2      175.64      166.49      6.22 o 
   1  18   2       38.10       40.59      3.37 o 
   2  18   2       82.12       76.94      4.48 o 
   3  18   2        9.84       14.14      2.88 o 
   4  18   2       14.48       18.47      5.35 o 
   5  18   2        4.33        7.05      3.37 o 
  -7  19   2        0.39        2.16      2.05 o 
  -6  19   2        9.89        7.13      2.45 o 
  -5  19   2       33.94       39.90      3.57 o 
  -4  19   2        0.04        0.09      1.50 o 
  -3  19   2      135.34      125.85      6.26 o 
  -2  19   2       38.23       36.46      2.57 o 
  -1  19   2       65.85       56.01      3.15 o 
   0  19   2       82.01       81.79      4.49 o 
   1  19   2       62.88       71.66      4.25 o 
   2  19   2       20.68       18.06      2.73 o 
   3  19   2       10.00        8.24      2.55 o 
   4  19   2       64.37       67.11      4.56 o 
   5  19   2        0.86        2.49      3.18 o 
  -7  20   2        9.57        6.32      2.61 o 
  -6  20   2        0.31        0.93      2.15 o 
  -5  20   2       16.53       22.09      3.06 o 
  -4  20   2      127.12      127.36      6.97 o 
  -3  20   2       87.15       88.92      3.87 o 
  -2  20   2       63.75       75.04      3.53 o 
  -1  20   2        4.10        0.89      2.30 o 
   0  20   2      389.30      377.74     10.84 o 
   1  20   2        0.39        2.74      1.92 o 
   2  20   2        6.03        5.35      2.12 o 
   3  20   2       16.44       14.61      3.20 o 
   4  20   2       14.31       18.39      3.15 o 
   5  20   2        0.96        1.44      2.92 o 
  -6  21   2        0.42        0.24      2.11 o 
  -5  21   2        1.26        2.99      2.15 o 
  -4  21   2       98.68      101.11      5.03 o 
  -3  21   2       31.68       38.55      2.97 o 
  -2  21   2        0.75       -0.76      1.69 o 
  -1  21   2        6.09       10.98      2.47 o 
   0  21   2      123.35      127.76      5.78 o 
   1  21   2        0.74        2.35      1.95 o 
   2  21   2        0.42        1.04      1.95 o 
   3  21   2        3.48        3.87      2.10 o 
   4  21   2       12.55       24.93      4.36 o 
  -6  22   2       15.92       15.19      3.00 o 
  -5  22   2       27.50       25.04      3.31 o 
  -4  22   2       50.95       52.62      4.02 o 
  -3  22   2        0.56       -0.94      1.54 o 
  -2  22   2       18.76       19.92      2.83 o 
  -1  22   2        7.88       10.69      2.53 o 
   0  22   2       10.00        9.11      2.51 o 
   1  22   2      109.65      103.80      5.32 o 
   2  22   2       12.86       19.39      4.86 o 
   3  22   2       74.28       90.11      5.34 o 
   4  22   2        0.02        1.03      2.31 o 
  -5  23   2        6.91        7.62      2.51 o 
  -4  23   2       10.53       16.00      2.89 o 
  -3  23   2        1.26        4.67      2.79 o 
  -2  23   2        0.19        3.55      2.11 o 
  -1  23   2        4.47        2.24      2.11 o 
   0  23   2       18.75       18.31      5.98 o 
   1  23   2       17.21       21.03      3.02 o 
   2  23   2       14.22       17.79      3.04 o 
   3  23   2        0.89        3.54      2.35 o 
  -5  24   2        0.60        0.80      2.27 o 
  -4  24   2        6.16        5.48      2.92 o 
  -3  24   2        2.80       -1.05      2.32 o 
  -2  24   2        0.03       -0.68      1.91 o 
  -1  24   2        0.71        0.90      2.19 o 
   0  24   2        8.60       10.96      2.74 o 
   1  24   2        0.29        1.67      2.27 o 
   2  24   2        2.42        7.76      2.93 o 
   3  24   2        0.43        4.40      2.43 o 
  -4  25   2        2.87        1.71      2.74 o 
  -3  25   2       11.81       21.13      5.19 o 
  -2  25   2        1.87        7.36      3.08 o 
  -1  25   2       10.44       14.71      3.35 o 
   0  25   2        6.49        4.75      2.40 o 
   1  25   2        6.58        7.05      2.67 o 
   2  25   2        8.39       10.41      2.84 o 
  -3  26   2       10.75       11.30      4.87 o 
  -2  26   2        0.04       -1.99      1.99 o 
  -1  26   2       30.06       30.30      3.75 o 
   0  26   2        0.60        0.68      2.29 o 
   1  26   2        0.14        3.55      2.77 o 
  -1  27   2        0.69        1.02      2.44 o 
 -10   1   3        0.14        0.22      1.92 o 
  -9   1   3       12.84       10.78      2.29 o 
  -8   1   3       10.19        8.46      1.91 o 
  -7   1   3        5.15        4.79      1.64 o 
  -6   1   3       17.75       22.46      3.19 o 
  -5   1   3       84.29       70.39      2.27 o 
  -4   1   3      820.85      850.59     15.85 o 
  -3   1   3        0.56        1.17      0.69 o 
  -2   1   3       28.73       32.33      1.54 o 
  -1   1   3       66.43       65.49      1.85 o 
   0   1   3       58.65       47.12      1.57 o 
   1   1   3      613.25      700.79     10.26 o 
   2   1   3       92.67      102.30      2.83 o 
   3   1   3       18.43       15.72      1.35 o 
   4   1   3       15.55       24.96      2.89 o 
   5   1   3       84.67       94.48      7.99 o 
 -10   2   3        5.34        5.61      2.31 o 
  -9   2   3        4.20        8.45      3.23 o 
  -8   2   3        0.36        0.03      1.47 o 
  -7   2   3       61.03       64.18      3.34 o 
  -6   2   3       55.85       67.76      3.18 o 
  -5   2   3      104.06      104.63      2.92 o 
  -4   2   3      310.02      355.80      6.87 o 
  -3   2   3      681.70      709.73     11.42 o 
  -2   2   3      285.17      289.51      5.21 o 
  -1   2   3      337.89      324.37      7.29 o 
   0   2   3      201.73      205.07      3.88 o 
   1   2   3        9.01       11.30      1.61 o 
   2   2   3       84.56       75.65      2.20 o 
   3   2   3       28.93       27.23      1.84 o 
   4   2   3      137.01      140.03      4.85 o 
   5   2   3      548.64      589.13     24.49 o 
 -10   3   3       46.50       47.38      4.41 o 
  -9   3   3        9.29       10.28      2.27 o 
  -8   3   3       16.34       16.88      2.69 o 
  -7   3   3        4.33        7.21      2.04 o 
  -6   3   3       28.92       36.25      3.97 o 
  -5   3   3        8.05        7.16      1.11 o 
  -4   3   3       41.03       50.89      2.39 o 
  -3   3   3      259.19      263.52      5.73 o 
  -2   3   3      146.41      152.18      3.24 o 
  -1   3   3       32.64       29.45      1.45 o 
   0   3   3       78.58       70.88      2.40 o 
   1   3   3      318.95      335.76      6.49 o 
   2   3   3      514.58      513.81      8.62 o 
   3   3   3       48.18       59.96      3.16 o 
   4   3   3      341.26      336.11      9.09 o 
   5   3   3       98.58       94.59      7.99 o 
   6   3   3        3.67        6.01      3.73 o 
 -10   4   3       10.37       12.98      3.20 o 
  -9   4   3       28.38       29.68      5.00 o 
  -8   4   3        2.07        1.89      1.75 o 
  -7   4   3       48.49       48.32      4.43 o 
  -6   4   3        0.46       -0.78      1.14 o 
  -5   4   3       48.52       44.08      2.03 o 
  -4   4   3      588.38      611.69     10.33 o 
  -3   4   3     2861.14     2865.91     47.49 o 
  -2   4   3      368.97      349.36      6.15 o 
  -1   4   3      347.03      334.73      5.78 o 
   0   4   3       13.88       15.81      1.35 o 
   1   4   3      429.58      480.69      7.93 o 
   2   4   3        0.11        1.56      0.62 o 
   3   4   3        4.92        6.60      1.74 o 
   4   4   3      361.85      376.53     11.29 o 
   5   4   3        0.77        2.70      3.32 o 
   6   4   3       45.84       60.98      7.26 o 
 -10   5   3       27.87       31.43      4.08 o 
  -9   5   3       12.97       14.92      2.45 o 
  -8   5   3       22.93       20.42      2.47 o 
  -7   5   3       30.98       27.10      3.06 o 
  -6   5   3      121.22      109.08      4.01 o 
  -5   5   3        1.97       -0.05      0.92 o 
  -4   5   3        0.24        1.52      0.89 o 
  -3   5   3      132.68      124.01      4.11 o 
  -2   5   3        9.84       11.59      0.97 o 
  -1   5   3      178.72      174.17      3.43 o 
   0   5   3      364.51      391.58      8.86 o 
   1   5   3      109.53      110.35      2.42 o 
   2   5   3      161.39      195.90      6.50 o 
   3   5   3        0.57        1.20      1.19 o 
   4   5   3       33.81       36.20      2.92 o 
   5   5   3      165.58      147.47      7.36 o 
   6   5   3        0.29        4.15      3.73 o 
  -9   6   3       67.65       63.74      3.96 o 
  -8   6   3        7.53       11.24      2.11 o 
  -7   6   3        0.17        0.74      1.37 o 
  -6   6   3       51.19       48.75      3.19 o 
  -5   6   3      154.84      143.97      4.36 o 
  -4   6   3       92.90       93.95      2.79 o 
  -3   6   3        6.54       18.54      1.40 o 
  -2   6   3      271.38      264.09      5.10 o 
  -1   6   3       31.39       30.39      1.39 o 
   0   6   3       94.09       99.83      3.23 o 
   1   6   3       28.88       30.20      2.34 o 
   2   6   3      286.51      277.66      7.55 o 
   3   6   3        0.01       -1.31      1.31 o 
   4   6   3      454.08      441.72     11.37 o 
   5   6   3        5.66        5.27      1.86 o 
   6   6   3       41.20       36.30      6.12 o 
   7   6   3       23.65       48.74      7.36 o 
  -9   7   3        8.47        5.16      2.75 o 
  -8   7   3       16.04       20.01      4.22 o 
  -7   7   3       52.67       41.38      2.84 o 
  -6   7   3        0.00        1.73      1.31 o 
  -5   7   3       19.97       15.98      1.99 o 
  -4   7   3      579.14      550.04      9.63 o 
  -3   7   3       60.78       63.99      3.00 o 
  -2   7   3      375.56      371.70      6.65 o 
  -1   7   3       16.32       23.98      1.32 o 
   0   7   3      452.72      479.13     10.62 o 
   1   7   3      614.23      637.00     14.22 o 
   2   7   3      314.19      342.62      8.96 o 
   3   7   3      635.41      602.61     14.11 o 
   4   7   3       89.31       96.56      4.62 o 
   5   7   3       15.53       12.97      2.46 o 
   6   7   3        7.78        5.91      4.15 o 
   7   7   3       15.31       23.65      6.33 o 
  -9   8   3      166.55      176.74     10.36 o 
  -8   8   3       53.57       57.59      3.56 o 
  -7   8   3        0.14        0.46      1.37 o 
  -6   8   3       25.65       26.05      2.28 o 
  -5   8   3      360.09      348.39      7.91 o 
  -4   8   3        5.61        1.99      0.77 o 
  -3   8   3      450.83      410.50      7.46 o 
  -2   8   3        7.38        9.75      1.16 o 
  -1   8   3      877.08      829.63     14.67 o 
   0   8   3       25.11       22.57      1.64 o 
   1   8   3        4.20        3.74      1.36 o 
   2   8   3       21.04       20.58      2.17 o 
   3   8   3      130.88      111.98      4.75 o 
   4   8   3      160.81      141.20      5.68 o 
   5   8   3       44.44       43.32      3.57 o 
   6   8   3        1.42        3.54      2.67 o 
  -9   9   3       11.22        9.95      2.92 o 
  -8   9   3       82.46       95.58      4.47 o 
  -7   9   3       47.86       48.69      4.67 o 
  -6   9   3       27.60       27.79      2.83 o 
  -5   9   3      171.50      160.16      4.78 o 
  -4   9   3       51.34       53.52      2.45 o 
  -3   9   3       15.41       21.51      1.76 o 
  -2   9   3      734.22      762.77     12.43 o 
  -1   9   3      295.53      295.09      5.49 o 
   0   9   3     1168.71     1150.76     20.27 o 
   1   9   3       36.45       36.01      2.49 o 
   2   9   3        1.37        1.68      1.78 o 
   3   9   3      424.64      393.82     10.44 o 
   4   9   3      747.21      715.70     18.85 o 
   5   9   3       67.65       71.81      6.62 o 
   6   9   3        1.15        0.98      2.66 o 
  -9  10   3        6.88       12.12      3.08 o 
  -8  10   3       79.79       76.14      4.09 o 
  -7  10   3        0.31        0.70      1.86 o 
  -6  10   3       24.84       26.10      2.32 o 
  -5  10   3      303.62      275.24      6.81 o 
  -4  10   3       50.57       44.08      2.81 o 
  -3  10   3      528.59      496.05      8.87 o 
  -2  10   3        6.05        4.10      0.93 o 
  -1  10   3      661.23      744.11     12.06 o 
   0  10   3       92.75      114.18      3.61 o 
   1  10   3      106.36       93.81      4.03 o 
   2  10   3      248.53      260.41      7.79 o 
   3  10   3      126.89      140.94      5.51 o 
   4  10   3       40.61       42.32      3.43 o 
   5  10   3       59.80       60.04      4.19 o 
   6  10   3       14.58       17.86      3.78 o 
  -9  11   3        8.90       12.55      3.14 o 
  -8  11   3        0.13       -1.66      1.79 o 
  -7  11   3       53.70       57.63      3.31 o 
  -6  11   3       18.78       18.36      2.59 o 
  -5  11   3       20.87       19.52      2.01 o 
  -4  11   3        0.20        3.22      1.14 o 
  -3  11   3        3.05        7.54      1.21 o 
  -2  11   3      171.38      174.71      4.05 o 
  -1  11   3       46.86       49.63      1.87 o 
   0  11   3      328.16      313.94      8.47 o 
   1  11   3      144.99      129.86      6.26 o 
   2  11   3       26.97       28.72      2.67 o 
   3  11   3      232.93      220.28      7.26 o 
   4  11   3       77.62       82.52      5.49 o 
   5  11   3        9.02        9.58      2.39 o 
   6  11   3        0.24        2.09      2.83 o 
  -9  12   3       53.03       55.81      6.41 o 
  -8  12   3       12.51       12.19      2.75 o 
  -7  12   3       22.91       26.22      2.57 o 
  -6  12   3        0.36        0.12      1.91 o 
  -5  12   3        0.25        0.44      1.30 o 
  -4  12   3       94.03       92.28      4.17 o 
  -3  12   3       49.41       49.08      2.22 o 
  -2  12   3      153.64      145.90      3.68 o 
  -1  12   3      225.18      238.40      4.90 o 
   0  12   3       19.50       19.56      2.24 o 
   1  12   3       24.08       24.96      2.67 o 
   2  12   3      953.07      916.54     20.37 o 
   3  12   3       47.37       48.93      3.72 o 
   4  12   3      107.93       85.28      4.79 o 
   5  12   3       31.97       35.15      3.53 o 
   6  12   3        6.71       10.21      4.36 o 
  -9  13   3        1.68        3.91      2.57 o 
  -8  13   3       34.59       34.36      3.72 o 
  -7  13   3       46.77       55.33      3.44 o 
  -6  13   3        8.99        8.26      1.79 o 
  -5  13   3       26.06       24.90      2.92 o 
  -4  13   3       47.25       48.48      3.23 o 
  -3  13   3        0.20        0.68      1.01 o 
  -2  13   3       39.23       49.08      2.21 o 
  -1  13   3       39.16       51.13      3.23 o 
   0  13   3        1.68        0.06      1.39 o 
   1  13   3      197.45      201.20      6.59 o 
   2  13   3       30.52       29.46      2.87 o 
   3  13   3       20.14       18.45      2.77 o 
   4  13   3       35.74       39.07      3.53 o 
   5  13   3       16.70       18.09      2.98 o 
   6  13   3        6.69       14.22      3.62 o 
  -8  14   3        2.10        2.02      2.30 o 
  -7  14   3       42.94       40.73      3.84 o 
  -6  14   3       14.42       13.91      2.05 o 
  -5  14   3       26.23       29.70      2.38 o 
  -4  14   3       29.48       27.31      2.67 o 
  -3  14   3        1.22        1.59      1.14 o 
  -2  14   3      116.83      114.19      3.35 o 
  -1  14   3        4.26        5.15      1.43 o 
   0  14   3       16.55       16.75      2.27 o 
   1  14   3       68.34       71.44      4.22 o 
   2  14   3      305.17      283.36      8.60 o 
   3  14   3      185.41      154.60      6.16 o 
   4  14   3        0.71        1.80      1.93 o 
   5  14   3        0.09       -1.92      1.92 o 
  -8  15   3       97.11       98.20      5.70 o 
  -7  15   3        6.31       10.40      2.57 o 
  -6  15   3       54.54       57.21      3.58 o 
  -5  15   3      114.54      108.42      4.15 o 
  -4  15   3       24.84       29.36      5.15 o 
  -3  15   3       15.84       14.72      1.63 o 
  -2  15   3       13.90       21.81      2.06 o 
  -1  15   3      129.55      139.55      4.40 o 
   0  15   3      211.98      201.60      6.81 o 
   1  15   3       83.77       80.61      4.25 o 
   2  15   3      405.89      351.59     10.10 o 
   3  15   3      138.85      105.44      5.16 o 
   4  15   3       45.94       57.50      4.17 o 
   5  15   3       10.37       17.28      3.05 o 
  -8  16   3        0.19        1.14      2.52 o 
  -7  16   3       96.97      105.91      5.57 o 
  -6  16   3       21.60       22.86      2.48 o 
  -5  16   3       26.67       26.68      2.45 o 
  -4  16   3       13.22        9.35      3.83 o 
  -3  16   3       19.45       19.95      1.85 o 
  -2  16   3       27.07       28.06      2.37 o 
  -1  16   3        9.32       11.48      2.68 o 
   0  16   3       13.25       13.34      2.29 o 
   1  16   3      251.20      249.42     10.67 o 
   2  16   3        4.50        3.31      1.85 o 
   3  16   3       78.91       68.28      4.36 o 
   4  16   3        0.36        0.18      1.83 o 
   5  16   3        4.93        3.77      2.41 o 
  -8  17   3       17.02       16.55      4.07 o 
  -7  17   3        6.82       10.36      2.62 o 
  -6  17   3        5.08        7.32      1.88 o 
  -5  17   3       88.46       88.13      4.79 o 
  -4  17   3       15.63       17.59      2.10 o 
  -3  17   3        4.21        5.44      1.72 o 
  -2  17   3       33.61       35.67      2.63 o 
  -1  17   3      264.39      253.97      8.07 o 
   0  17   3        2.30        7.81      3.15 o 
   1  17   3        2.58        3.91      1.90 o 
   2  17   3       41.89       39.02      3.47 o 
   3  17   3        5.75        6.27      2.16 o 
   4  17   3       11.52       10.78      2.71 o 
   5  17   3        1.07       -0.19      2.74 o 
  -7  18   3        0.75       -0.46      1.89 o 
  -6  18   3       63.97       67.96      4.93 o 
  -5  18   3       25.35       20.07      2.68 o 
  -4  18   3       28.06       29.01      2.98 o 
  -3  18   3      327.47      349.68      8.75 o 
  -2  18   3        4.03        1.99      2.14 o 
  -1  18   3       19.26       22.47      2.83 o 
   0  18   3      244.20      229.58      9.75 o 
   1  18   3        9.83       14.21      2.42 o 
   2  18   3       39.60       33.81      3.35 o 
   3  18   3        0.01        3.60      2.12 o 
   4  18   3        0.00        1.76      2.06 o 
  -7  19   3       12.09       21.24      3.41 o 
  -6  19   3       30.03       31.73      3.91 o 
  -5  19   3        3.86        6.29      1.87 o 
  -4  19   3       34.68       33.22      3.29 o 
  -3  19   3       49.41       50.46      3.26 o 
  -2  19   3      181.60      167.01      9.34 o 
  -1  19   3        0.21        1.72      2.41 o 
   0  19   3       15.62       14.24      2.58 o 
   1  19   3       63.55       69.85      4.39 o 
   2  19   3        4.27        1.55      3.03 o 
   3  19   3        7.85        7.33      2.40 o 
   4  19   3        0.20       -2.01      2.01 o 
  -7  20   3       48.10       55.87      4.60 o 
  -6  20   3       25.65       23.45      3.42 o 
  -5  20   3       29.63       35.12      2.98 o 
  -4  20   3       85.52       88.51      4.28 o 
  -3  20   3      118.56      115.28      4.69 o 
  -2  20   3        3.85        4.20      2.02 o 
  -1  20   3      147.30      129.60      7.93 o 
   0  20   3       67.61       62.38      4.32 o 
   1  20   3       38.62       35.25      3.54 o 
   2  20   3       54.11       48.37      4.02 o 
   3  20   3        7.81        5.62      2.31 o 
   4  20   3        4.85        9.74      4.33 o 
  -6  21   3        0.29       -0.10      2.14 o 
  -5  21   3       38.98       54.28      5.21 o 
  -4  21   3       87.75       87.32      4.37 o 
  -3  21   3        7.50        6.00      1.93 o 
  -2  21   3      407.88      399.66     11.71 o 
  -1  21   3       62.47       64.05      4.41 o 
   0  21   3        2.12        1.90      2.06 o 
   1  21   3       83.11       77.53      8.32 o 
   2  21   3        0.86       -0.16      2.00 o 
   3  21   3        3.64        7.27      2.61 o 
  -6  22   3        2.11        2.75      2.90 o 
  -5  22   3        2.50       -0.81      2.46 o 
  -4  22   3        0.79        1.85      1.90 o 
  -3  22   3      110.62      121.82      6.00 o 
  -2  22   3       11.49       14.49      2.81 o 
  -1  22   3        4.27        7.15      2.41 o 
   0  22   3        0.00       -0.39      1.90 o 
   1  22   3        0.09       -0.59      1.90 o 
   2  22   3        0.04        1.53      2.50 o 
   3  22   3        0.14        3.38      2.58 o 
  -5  23   3        0.00       -0.05      2.57 o 
  -4  23   3        2.84        3.76      1.97 o 
  -3  23   3       17.32       17.55      3.08 o 
  -2  23   3        2.51        7.34      2.47 o 
  -1  23   3        3.81        6.29      2.43 o 
   0  23   3        1.93        3.28      2.23 o 
   1  23   3        8.51       10.86      2.75 o 
   2  23   3       14.94       18.55      3.27 o 
  -4  24   3       12.80       13.49      3.01 o 
  -3  24   3       69.92       73.83      5.01 o 
  -2  24   3        7.46        6.93      3.18 o 
  -1  24   3        4.70        6.95      2.54 o 
   0  24   3        2.51        4.16      2.32 o 
   1  24   3        0.21        3.09      2.41 o 
   2  24   3        5.10        6.57      2.65 o 
  -4  25   3        5.92        4.73      3.15 o 
  -3  25   3        0.03        0.31      2.61 o 
  -2  25   3        8.79        3.75      3.09 o 
  -1  25   3        0.04       -1.99      2.04 o 
   0  25   3        9.01        9.67      2.95 o 
   1  25   3        0.02       -1.67      2.12 o 
  -2  26   3        4.79        3.33      2.67 o 
  -1  26   3        6.94        8.37      3.02 o 
 -10   0   4        0.25        1.11      3.00 o 
  -9   0   4        5.81        6.53      2.86 o 
  -8   0   4       25.90       26.06      3.75 o 
  -7   0   4      145.27      117.16      6.30 o 
  -6   0   4        1.13        3.05      2.12 o 
  -5   0   4      334.40      370.37     12.50 o 
  -4   0   4    14375.39    15006.20    278.49 o 
  -3   0   4     1008.30     1002.49     25.51 o 
  -2   0   4        3.18        4.77      1.20 o 
  -1   0   4      349.04      335.20     13.63 o 
   0   0   4        8.47        5.34      1.17 o 
   1   0   4      146.87      161.47      7.34 o 
   2   0   4        0.27       -1.10      3.68 o 
 -10   1   4        4.01        1.05      2.39 o 
  -9   1   4        6.37        4.08      1.92 o 
  -8   1   4        0.10       -1.32      1.45 o 
  -7   1   4       52.71       57.64      3.31 o 
  -6   1   4        3.74        1.58      1.35 o 
  -5   1   4      254.73      289.51      6.93 o 
  -4   1   4     1551.39     1609.12     22.49 o 
  -3   1   4     4551.01     4890.05     65.08 o 
  -2   1   4       70.48       78.64      3.49 o 
  -1   1   4       24.75       32.99      1.35 o 
   0   1   4      128.62      131.59      2.87 o 
   1   1   4      617.14      708.09     11.54 o 
   2   1   4        2.44        0.26      1.40 o 
 -10   2   4        8.50        7.32      2.34 o 
  -9   2   4        0.68       -1.14      1.68 o 
  -8   2   4       62.43       67.04      3.82 o 
  -7   2   4       16.27       22.56      2.41 o 
  -6   2   4       13.94       11.78      1.85 o 
  -5   2   4      188.01      195.00      6.40 o 
  -4   2   4      146.59      154.62     15.18 o 
  -3   2   4      117.27      101.51      3.85 o 
  -2   2   4       10.91        7.79      0.91 o 
  -1   2   4      156.36      152.60      3.36 o 
   0   2   4        1.01        0.21      0.59 o 
   1   2   4       25.56       38.09      1.93 o 
   2   2   4       23.86       20.42      2.04 o 
   3   2   4      149.31      171.00     13.28 o 
 -10   3   4        3.65        3.75      2.29 o 
  -9   3   4       11.43       12.68      2.49 o 
  -8   3   4       15.45       14.99      2.30 o 
  -7   3   4        6.81        7.05      2.46 o 
  -6   3   4       13.76       18.15      2.02 o 
  -5   3   4       41.29       49.85      2.49 o 
  -4   3   4       45.74       40.41      3.11 o 
  -3   3   4      855.04      840.77     13.56 o 
  -2   3   4      186.72      181.60      3.88 o 
  -1   3   4       11.85       10.62      1.21 o 
   0   3   4      956.64      978.63     15.27 o 
   1   3   4      166.22      165.50      4.28 o 
   2   3   4        0.77        2.41      1.67 o 
   3   3   4        0.66        2.67      1.57 o 
 -10   4   4        1.48       -0.26      2.13 o 
  -9   4   4        6.84        8.50      3.03 o 
  -8   4   4       19.51       21.41      2.81 o 
  -7   4   4        6.24        4.63      1.66 o 
  -6   4   4       49.61       50.04      2.90 o 
  -5   4   4        1.58        0.40      0.95 o 
  -4   4   4       20.58       17.71      1.61 o 
  -3   4   4       16.59       20.76      1.61 o 
  -2   4   4       55.77       61.60      2.26 o 
  -1   4   4      271.30      274.53      5.68 o 
   0   4   4        4.22        5.89      1.09 o 
   1   4   4      296.80      290.10      7.69 o 
   2   4   4      136.14      143.74      5.02 o 
   3   4   4        4.36        3.93      1.70 o 
   4   4   4        3.05        1.39      2.75 o 
 -10   5   4        0.10        2.41      2.10 o 
  -9   5   4       90.28       94.74      4.76 o 
  -8   5   4        6.51        6.99      2.01 o 
  -7   5   4       32.12       28.81      2.55 o 
  -6   5   4       24.65       19.38      2.08 o 
  -5   5   4        0.69       -0.30      0.99 o 
  -4   5   4       36.41       46.52      2.06 o 
  -3   5   4        2.72        4.43      0.97 o 
  -2   5   4      395.12      399.44      7.93 o 
  -1   5   4       76.55       75.88      2.71 o 
   0   5   4        3.70        4.00      1.01 o 
   1   5   4      272.84      302.69      8.05 o 
   2   5   4       72.50       66.91      6.74 o 
   3   5   4      251.03      246.89     11.66 o 
   4   5   4       43.56       56.83      4.84 o 
  -9   6   4        2.02        5.58      2.18 o 
  -8   6   4       82.68       88.87      4.92 o 
  -7   6   4       29.20       31.49      2.65 o 
  -6   6   4        0.00        1.67      1.84 o 
  -5   6   4        4.64        8.51      1.30 o 
  -4   6   4       36.22       28.31      1.80 o 
  -3   6   4        3.02        5.56      1.02 o 
  -2   6   4       59.89       59.89      2.05 o 
  -1   6   4      145.10      166.25      4.35 o 
   0   6   4      778.21      797.31     14.64 o 
   1   6   4      194.86      199.69      6.17 o 
   2   6   4        3.86        6.25      1.77 o 
   3   6   4        8.71        8.84      2.58 o 
   4   6   4       99.28       97.95      6.11 o 
   5   6   4        1.15        4.81      2.76 o 
  -9   7   4       26.60       34.57      3.77 o 
  -8   7   4        0.05        0.19      1.59 o 
  -7   7   4       35.03       35.78      3.18 o 
  -6   7   4       33.24       31.58      2.50 o 
  -5   7   4       16.27       17.24      1.60 o 
  -4   7   4        7.79        4.43      1.14 o 
  -3   7   4       16.73       17.35      1.36 o 
  -2   7   4      115.93      123.92      3.06 o 
  -1   7   4        6.38       11.81      2.04 o 
   0   7   4        3.48        3.01      1.32 o 
   1   7   4      228.05      220.03      6.69 o 
   2   7   4      166.69      170.04      5.86 o 
   3   7   4       49.31       41.14      3.21 o 
   4   7   4       57.15       62.68      5.09 o 
   5   7   4        5.71       11.40      3.21 o 
  -9   8   4        2.27        4.49      2.07 o 
  -8   8   4        0.04       -0.71      1.62 o 
  -7   8   4       30.92       31.16      2.64 o 
  -6   8   4       38.34       35.07      3.62 o 
  -5   8   4        0.74        2.43      1.12 o 
  -4   8   4      108.94      108.01      3.68 o 
  -3   8   4        1.69        0.08      0.84 o 
  -2   8   4      180.40      187.11      4.06 o 
  -1   8   4      585.55      602.02     11.65 o 
   0   8   4        2.15        4.86      1.96 o 
   1   8   4       90.98       93.46      4.14 o 
   2   8   4       91.72      105.13      6.40 o 
   3   8   4        5.21        4.58      2.13 o 
   4   8   4       54.73       52.94      6.12 o 
   5   8   4       10.98       13.77      3.59 o 
  -9   9   4        3.92        3.53      2.54 o 
  -8   9   4        0.18        1.47      1.62 o 
  -7   9   4       15.32       11.62      2.01 o 
  -6   9   4        8.86        8.60      1.79 o 
  -5   9   4        1.32        2.10      1.23 o 
  -4   9   4        3.69        5.12      1.21 o 
  -3   9   4        0.95        4.25      1.06 o 
  -2   9   4      123.97      114.72      3.68 o 
  -1   9   4        7.11        5.56      1.25 o 
   0   9   4        1.88        1.21      1.37 o 
   1   9   4       20.50       15.83      2.20 o 
   2   9   4        3.86        4.45      1.85 o 
   3   9   4       81.11       83.94      8.43 o 
   4   9   4        0.02        3.63      1.99 o 
   5   9   4        0.26       -1.76      2.49 o 
  -9  10   4        2.70        5.53      2.21 o 
  -8  10   4        1.60        1.47      1.67 o 
  -7  10   4       23.69       23.35      3.28 o 
  -6  10   4       79.74       69.54      3.00 o 
  -5  10   4        1.45        0.04      1.01 o 
  -4  10   4      132.36      121.65      3.93 o 
  -3  10   4       33.74       36.12      2.12 o 
  -2  10   4      136.93      128.60      4.87 o 
  -1  10   4       13.95       15.16      1.60 o 
   0  10   4       34.35       32.35      2.68 o 
   1  10   4        0.05        1.88      1.47 o 
   2  10   4       62.00       66.24      3.98 o 
   3  10   4      201.50      197.64      7.66 o 
   4  10   4        1.79       -0.35      1.77 o 
   5  10   4       19.99       15.68      3.68 o 
  -9  11   4        4.55        6.29      2.62 o 
  -8  11   4       10.73       11.68      2.29 o 
  -7  11   4        0.38        3.53      1.63 o 
  -6  11   4        5.81        6.86      1.48 o 
  -5  11   4      442.99      413.63     13.09 o 
  -4  11   4        2.29        2.75      1.35 o 
  -3  11   4      238.67      247.40      5.38 o 
  -2  11   4       64.03       67.13      2.97 o 
  -1  11   4       99.36      105.70      4.49 o 
   0  11   4       10.42        9.09      1.90 o 
   1  11   4        7.72        5.69      1.79 o 
   2  11   4      368.74      327.22      9.46 o 
   3  11   4       25.70       26.19      2.99 o 
   4  11   4        1.02        1.84      1.99 o 
   5  11   4        0.12        1.23      2.23 o 
  -9  12   4        4.28        1.15      2.40 o 
  -8  12   4        0.68       -0.10      1.74 o 
  -7  12   4        3.29        2.90      1.59 o 
  -6  12   4       43.52       41.13      3.44 o 
  -5  12   4        1.36        5.33      1.34 o 
  -4  12   4       70.70       70.17      2.83 o 
  -3  12   4       77.34       67.61      3.11 o 
  -2  12   4       32.63       36.56      2.36 o 
  -1  12   4       27.88       24.32      3.60 o 
   0  12   4       12.46       10.88      2.03 o 
   1  12   4       39.90       34.49      3.05 o 
   2  12   4        0.00        0.12      1.59 o 
   3  12   4       48.07       38.19      3.45 o 
   4  12   4       11.16       11.99      2.65 o 
   5  12   4        1.72        5.79      4.11 o 
  -8  13   4        0.40       -0.89      1.57 o 
  -7  13   4       51.46       60.13      4.40 o 
  -6  13   4       50.82       50.73      3.26 o 
  -5  13   4        6.25        7.29      1.52 o 
  -4  13   4        0.85        1.14      1.14 o 
  -3  13   4        7.59        6.46      1.60 o 
  -2  13   4        2.53        1.74      1.29 o 
  -1  13   4      371.31      355.96      9.82 o 
   0  13   4       81.92       75.89      6.66 o 
   1  13   4       22.35       25.32      2.83 o 
   2  13   4      141.34      140.25      7.31 o 
   3  13   4        0.00       -0.74      2.27 o 
   4  13   4        1.55        1.56      2.04 o 
   5  13   4        0.35        0.88      2.31 o 
  -8  14   4        4.41        6.87      2.56 o 
  -7  14   4        2.27        1.49      1.66 o 
  -6  14   4       41.36       45.24      2.72 o 
  -5  14   4        5.51        5.32      1.46 o 
  -4  14   4       13.49       16.41      2.09 o 
  -3  14   4        8.02        7.63      1.69 o 
  -2  14   4      121.50      131.17      4.42 o 
  -1  14   4        0.37        3.23      1.71 o 
   0  14   4       31.64       34.52      3.06 o 
   1  14   4      273.67      254.66      8.18 o 
   2  14   4      144.25      130.99      5.69 o 
   3  14   4        0.00        2.89      2.13 o 
   4  14   4        1.83       -1.13      1.96 o 
  -8  15   4        0.17       -0.73      2.17 o 
  -7  15   4        2.00       -0.10      1.69 o 
  -6  15   4        4.14        2.77      1.52 o 
  -5  15   4        0.00        0.54      1.25 o 
  -4  15   4       17.12       15.55      2.11 o 
  -3  15   4       42.04       36.33      2.66 o 
  -2  15   4       50.97       54.25      6.74 o 
  -1  15   4        0.79        0.93      2.05 o 
   0  15   4       36.31       33.26      4.91 o 
   1  15   4        5.55        3.31      1.97 o 
   2  15   4       66.49       73.30      4.55 o 
   3  15   4       35.12       38.96      3.69 o 
   4  15   4        3.91        9.58      2.64 o 
  -8  16   4       66.82       72.67      5.04 o 
  -7  16   4       31.81       29.67      2.91 o 
  -6  16   4        0.72        1.67      1.52 o 
  -5  16   4        1.49        0.49      1.54 o 
  -4  16   4       25.36       16.23      2.22 o 
  -3  16   4       24.98       25.62      2.44 o 
  -2  16   4        3.64        4.99      2.32 o 
  -1  16   4       72.22       70.77      4.25 o 
   0  16   4      140.80      143.67      5.95 o 
   1  16   4        6.85        4.16      1.92 o 
   2  16   4      155.79      148.81      6.26 o 
   3  16   4       28.24       24.58      3.31 o 
   4  16   4        3.97        6.27      2.80 o 
  -7  17   4       66.41       66.38      3.94 o 
  -6  17   4       70.73       74.28      4.82 o 
  -5  17   4        1.05        2.09      1.67 o 
  -4  17   4       25.88       30.54      2.73 o 
  -3  17   4      285.83      273.72      7.41 o 
  -2  17   4       43.59       52.01      3.84 o 
  -1  17   4      200.34      178.29     16.13 o 
   0  17   4       76.19       82.80      4.65 o 
   1  17   4       99.31       84.60      4.81 o 
   2  17   4        3.06        7.91      3.41 o 
   3  17   4        0.13        1.21      2.06 o 
   4  17   4       20.88       29.39      3.76 o 
  -7  18   4        5.24        5.99      2.61 o 
  -6  18   4       23.10       27.67      2.92 o 
  -5  18   4        0.00        0.21      1.55 o 
  -4  18   4       38.93       50.45      3.42 o 
  -3  18   4        9.93        9.81      3.43 o 
  -2  18   4       66.47       82.27      4.71 o 
  -1  18   4       15.07       16.61      3.32 o 
   0  18   4       33.09       31.22      3.37 o 
   1  18   4        0.04        3.20      2.22 o 
   2  18   4       24.20       28.33      3.74 o 
   3  18   4        1.68        1.59      3.36 o 
  -7  19   4       16.02       24.52      4.54 o 
  -6  19   4        0.89        0.73      1.83 o 
  -5  19   4       54.60       53.26      3.71 o 
  -4  19   4       40.39       45.87      5.31 o 
  -3  19   4       16.98       19.01      4.54 o 
  -2  19   4       94.19       93.02      5.11 o 
  -1  19   4       37.68       43.69      4.00 o 
   0  19   4        6.26        8.27      2.38 o 
   1  19   4        8.07        7.61      2.33 o 
   2  19   4       54.65       65.07      4.59 o 
   3  19   4        0.56        2.29      2.13 o 
  -6  20   4       30.37       35.96      3.33 o 
  -5  20   4       71.28       81.37      4.37 o 
  -4  20   4        5.93        5.72      2.09 o 
  -3  20   4        1.49        3.39      2.22 o 
  -2  20   4      183.03      174.67      7.18 o 
  -1  20   4        0.90        2.54      2.04 o 
   0  20   4        5.32        2.33      2.06 o 
   1  20   4        2.23       -0.15      2.02 o 
   2  20   4        7.45       12.13      3.10 o 
   3  20   4        0.66       -0.31      2.27 o 
  -6  21   4       26.73       30.91      6.21 o 
  -5  21   4        7.69       13.01      2.52 o 
  -4  21   4        0.07        0.76      2.15 o 
  -3  21   4        0.85        1.24      2.33 o 
  -2  21   4       35.71       37.53      3.80 o 
  -1  21   4        4.60        3.69      2.92 o 
   0  21   4        1.02        1.69      1.95 o 
   1  21   4        1.69        0.50      2.03 o 
   2  21   4        9.52       15.80      3.03 o 
  -5  22   4        0.17       -1.79      1.79 o 
  -4  22   4       11.24        5.56      2.67 o 
  -3  22   4        3.54        8.16      2.67 o 
  -2  22   4        0.90       -1.96      1.96 o 
  -1  22   4       75.87       79.00      5.17 o 
   0  22   4        4.34        5.59      2.31 o 
   1  22   4       53.69       74.70      5.21 o 
   2  22   4        0.11       -1.80      2.24 o 
  -5  23   4        0.81        3.81      2.14 o 
  -4  23   4        1.20        0.59      2.30 o 
  -3  23   4        5.65        1.50      2.35 o 
  -2  23   4        5.10       -0.33      2.82 o 
  -1  23   4        2.25        0.71      2.06 o 
   0  23   4       11.25       19.88      3.32 o 
   1  23   4        1.12        4.12      2.53 o 
  -4  24   4        0.12       -0.13      2.30 o 
  -3  24   4        0.53        1.24      2.44 o 
  -2  24   4        4.77        3.14      3.09 o 
  -1  24   4        0.01        1.37      2.27 o 
   0  24   4        1.09        0.61      2.23 o 
 -10   1   5        3.10        0.05      2.00 o 
  -9   1   5        0.19       -0.28      1.74 o 
  -8   1   5        8.90       10.25      2.15 o 
  -7   1   5       24.53       24.93      2.52 o 
  -6   1   5      178.61      173.53      5.43 o 
  -5   1   5        0.65        4.46      1.49 o 
  -4   1   5        3.47        2.02      1.19 o 
  -3   1   5       26.87       29.89      1.54 o 
  -2   1   5        0.00        1.64      0.82 o 
  -1   1   5      232.43      253.15      6.90 o 
   0   1   5       24.49       26.66      2.74 o 
   1   1   5       25.11       25.44      3.27 o 
 -10   2   5        0.03       -0.47      2.04 o 
  -9   2   5       11.40        7.17      2.15 o 
  -8   2   5        5.74        4.37      2.47 o 
  -7   2   5       21.75       20.83      2.37 o 
  -6   2   5       66.18       80.74      4.04 o 
  -5   2   5      149.50      139.13      4.52 o 
  -4   2   5       24.61       24.95      1.69 o 
  -3   2   5       36.92       29.75      2.21 o 
  -2   2   5       77.11       78.54      2.48 o 
  -1   2   5        0.24       -0.09      1.65 o 
   0   2   5       40.26       49.35      2.39 o 
   1   2   5       29.18       32.91      3.34 o 
   2   2   5       94.62       95.94      8.82 o 
 -10   3   5        4.38        7.83      2.52 o 
  -9   3   5        3.64        4.41      2.07 o 
  -8   3   5       22.98       20.87      2.51 o 
  -7   3   5        1.00        0.62      1.47 o 
  -6   3   5        3.34        3.13      1.62 o 
  -5   3   5       76.44       84.78      4.18 o 
  -4   3   5       65.38       75.65      2.74 o 
  -3   3   5       27.08       24.67      1.88 o 
  -2   3   5        1.84        1.49      0.77 o 
  -1   3   5      133.58      152.00      4.55 o 
   0   3   5      240.10      242.03      6.69 o 
   1   3   5        6.51        7.95      1.74 o 
   2   3   5      166.98      143.55     10.68 o 
   3   3   5      107.10      113.46      9.96 o 
  -9   4   5        7.22        4.70      2.06 o 
  -8   4   5        1.41        1.86      1.77 o 
  -7   4   5       14.95       10.59      1.97 o 
  -6   4   5      132.82      130.16      4.59 o 
  -5   4   5      338.60      320.96      7.59 o 
  -4   4   5      116.83      104.40      3.76 o 
  -3   4   5       51.42       55.69      2.24 o 
  -2   4   5        2.01        1.83      1.49 o 
  -1   4   5       93.32       98.57      3.37 o 
   0   4   5       13.01       12.27      3.04 o 
   1   4   5        6.51        4.52      2.04 o 
   2   4   5      290.87      276.92     10.17 o 
   3   4   5        0.01       -1.24      3.63 o 
  -9   5   5        5.56        5.69      2.19 o 
  -8   5   5       19.03       20.70      2.58 o 
  -7   5   5        0.01       -0.01      1.50 o 
  -6   5   5        1.09        4.44      1.67 o 
  -5   5   5       41.64       39.29      2.18 o 
  -4   5   5        0.06        0.45      1.21 o 
  -3   5   5       18.12       20.00      1.70 o 
  -2   5   5       44.29       51.34      2.53 o 
  -1   5   5        9.81        5.34      2.59 o 
   0   5   5       92.20       86.46      3.96 o 
   1   5   5        0.90        1.25      1.49 o 
   2   5   5        0.53        2.87      1.66 o 
   3   5   5      148.73      150.50     11.41 o 
   4   5   5        1.76        5.50      4.67 o 
  -9   6   5        0.02        2.61      2.29 o 
  -8   6   5        4.98        1.98      1.73 o 
  -7   6   5       21.43       24.50      2.51 o 
  -6   6   5       13.39       12.41      3.13 o 
  -5   6   5        7.21        7.68      1.43 o 
  -4   6   5       27.06       27.66      2.35 o 
  -3   6   5        0.17        1.04      1.14 o 
  -2   6   5        3.78        2.24      1.21 o 
  -1   6   5        4.19        4.60      1.27 o 
   0   6   5       85.85       88.11      4.03 o 
   1   6   5       10.86       14.36      2.21 o 
   2   6   5      408.60      433.80     14.09 o 
   3   6   5        0.14        3.01      3.84 o 
   4   6   5       38.45       35.47      6.84 o 
  -9   7   5       15.75       19.45      2.74 o 
  -8   7   5        0.14        0.28      1.60 o 
  -7   7   5        9.38       10.34      2.11 o 
  -6   7   5      120.02      113.60      4.36 o 
  -5   7   5       28.62       32.73      2.10 o 
  -4   7   5       37.78       37.20      3.83 o 
  -3   7   5       11.04        9.50      2.10 o 
  -2   7   5      210.26      203.89      5.41 o 
  -1   7   5      204.88      191.12      6.23 o 
   0   7   5       62.69       72.07      7.56 o 
   1   7   5      341.56      314.12     15.31 o 
   2   7   5       18.29       24.03      2.64 o 
   3   7   5       24.79       24.89      5.70 o 
   4   7   5        6.79        1.35      4.36 o 
  -9   8   5        0.03        1.53      1.86 o 
  -8   8   5        2.47        2.12      1.99 o 
  -7   8   5       48.71       46.35      3.20 o 
  -6   8   5        6.63        7.52      2.08 o 
  -5   8   5       34.54       32.06      2.13 o 
  -4   8   5        4.84        4.97      1.49 o 
  -3   8   5       82.64       82.13      3.91 o 
  -2   8   5       10.24        8.92      2.29 o 
  -1   8   5       23.15       26.32      2.51 o 
   0   8   5        0.20       -1.36      1.36 o 
   1   8   5        4.82        5.06      1.90 o 
   2   8   5      274.31      260.80      8.19 o 
   3   8   5       92.35       88.20      4.78 o 
   4   8   5        0.25       -3.32      3.32 o 
  -9   9   5        5.46        2.43      1.98 o 
  -8   9   5        4.91        1.74      1.73 o 
  -7   9   5       71.38       84.07      4.61 o 
  -6   9   5        0.03       -0.57      1.15 o 
  -5   9   5       11.83        9.71      1.52 o 
  -4   9   5      152.54      128.29      4.38 o 
  -3   9   5       87.48       78.42      3.97 o 
  -2   9   5      345.05      337.82      8.59 o 
  -1   9   5        0.49        0.48      1.50 o 
   0   9   5        3.03        2.95      1.65 o 
   1   9   5      112.05      100.53      6.88 o 
   2   9   5      412.26      418.36     11.38 o 
   3   9   5       26.27       28.77      3.14 o 
   4   9   5        5.72        5.50      4.77 o 
  -9  10   5        0.39       -1.79      1.79 o 
  -8  10   5        6.42        7.80      2.07 o 
  -7  10   5       34.23       28.75      3.22 o 
  -6  10   5        0.51        0.22      1.21 o 
  -5  10   5       84.10       72.80      4.16 o 
  -4  10   5       29.46       28.90      2.32 o 
  -3  10   5       87.10      101.16      4.65 o 
  -2  10   5       89.12       99.97      3.68 o 
  -1  10   5       41.41       38.33      3.05 o 
   0  10   5       71.09       77.88      6.55 o 
   1  10   5      149.67      156.59      6.09 o 
   2  10   5        1.22        5.43      2.04 o 
   3  10   5      101.19      104.95      5.33 o 
   4  10   5        6.24        0.79      5.50 o 
  -9  11   5        3.31        3.51      2.12 o 
  -8  11   5        6.33        3.68      1.90 o 
  -7  11   5        9.83        9.72      2.08 o 
  -6  11   5        8.42        8.47      1.90 o 
  -5  11   5        6.18        4.14      3.33 o 
  -4  11   5       54.41       59.94      3.78 o 
  -3  11   5       16.37       14.11      2.26 o 
  -2  11   5      111.93      107.59      4.79 o 
  -1  11   5       24.40       21.23      2.57 o 
   0  11   5       37.59       42.44      3.25 o 
   1  11   5       53.17       55.34      3.84 o 
   2  11   5       28.86       35.33      5.02 o 
   3  11   5       10.06       11.74      3.81 o 
   4  11   5        4.17       -0.37      2.64 o 
  -8  12   5        3.41        4.10      2.01 o 
  -7  12   5        1.75        0.96      1.66 o 
  -6  12   5       12.31       16.38      3.71 o 
  -5  12   5        4.89        6.31      2.16 o 
  -4  12   5       44.07       42.42      2.84 o 
  -3  12   5      101.47       97.46      3.91 o 
  -2  12   5        0.20        1.94      1.77 o 
  -1  12   5        0.19        1.30      2.09 o 
   0  12   5      509.64      461.76     12.15 o 
   1  12   5        8.58        9.74      2.37 o 
   2  12   5       93.42       79.66      4.70 o 
   3  12   5       12.08        9.73      2.57 o 
   4  12   5        3.62        5.93      2.59 o 
  -8  13   5        0.33       -0.49      1.73 o 
  -7  13   5        7.39        4.15      1.98 o 
  -6  13   5       18.53       12.55      2.57 o 
  -5  13   5        0.01       -0.43      1.70 o 
  -4  13   5        9.58        5.01      1.62 o 
  -3  13   5       10.72       13.12      1.98 o 
  -2  13   5        0.77        2.73      1.80 o 
  -1  13   5       65.64       72.66      6.02 o 
   0  13   5        0.32        2.32      1.87 o 
   1  13   5       26.25       25.60      4.42 o 
   2  13   5       45.49       41.85      4.19 o 
   3  13   5        8.86       12.04      2.64 o 
   4  13   5        7.52        7.36      2.82 o 
  -8  14   5        1.18        3.72      2.71 o 
  -7  14   5        6.11        6.46      3.42 o 
  -6  14   5        3.52        2.35      1.71 o 
  -5  14   5        0.84        0.86      1.55 o 
  -4  14   5       16.29       17.59      2.17 o 
  -3  14   5        1.45        1.40      1.74 o 
  -2  14   5        0.26        0.36      2.43 o 
  -1  14   5       53.05       47.86      4.44 o 
   0  14   5      167.98      159.98      6.38 o 
   1  14   5      107.54      100.30      6.13 o 
   2  14   5        0.48       -0.34      2.04 o 
   3  14   5        0.00       -0.51      2.02 o 
  -8  15   5       18.88       22.55      3.51 o 
  -7  15   5       39.92       42.43      4.49 o 
  -6  15   5        3.61        1.46      1.81 o 
  -5  15   5        5.41        7.74      2.03 o 
  -4  15   5        4.41        6.45      1.85 o 
  -3  15   5       70.79       72.85      5.27 o 
  -2  15   5       82.29       79.54      4.55 o 
  -1  15   5       24.84       29.18      3.14 o 
   0  15   5      194.58      165.06      7.72 o 
   1  15   5      165.07      135.34      6.30 o 
   2  15   5       18.78       27.84      3.35 o 
   3  15   5       10.05       11.09      2.88 o 
  -7  16   5        4.53        3.25      3.66 o 
  -6  16   5        7.55        3.74      1.94 o 
  -5  16   5        6.17        4.74      1.84 o 
  -4  16   5       10.02        9.21      2.04 o 
  -3  16   5        0.18        3.28      2.06 o 
  -2  16   5        3.56        4.81      2.06 o 
  -1  16   5      117.40      129.43      5.86 o 
   0  16   5        4.89        3.01      2.02 o 
   1  16   5       44.80       35.18      3.55 o 
   2  16   5        0.35        3.73      2.29 o 
   3  16   5        5.01        3.97      3.23 o 
  -7  17   5       12.17       11.56      2.84 o 
  -6  17   5        0.12        3.09      1.97 o 
  -5  17   5        7.94        6.61      2.69 o 
  -4  17   5        6.13       10.66      2.51 o 
  -3  17   5       58.87       60.14      5.55 o 
  -2  17   5        1.65        2.58      2.11 o 
  -1  17   5        2.39        2.43      2.03 o 
   0  17   5       14.92       20.15      3.00 o 
   1  17   5       15.93       11.66      2.71 o 
   2  17   5        2.67        2.17      2.27 o 
  -7  18   5       17.64       20.21      3.38 o 
  -6  18   5        9.28       10.29      2.42 o 
  -5  18   5       86.49       86.03      4.40 o 
  -4  18   5        0.42        1.64      2.02 o 
  -3  18   5       20.66       21.64      3.17 o 
  -2  18   5      103.46      110.20      5.58 o 
  -1  18   5        5.48        5.17      2.25 o 
   0  18   5       31.93       23.17      3.18 o 
   1  18   5        0.50        2.34      2.03 o 
   2  18   5        0.12       -0.06      2.34 o 
  -6  19   5        4.10        3.98      2.05 o 
  -5  19   5       49.84       53.71      7.53 o 
  -4  19   5       88.21       96.33      5.61 o 
  -3  19   5        0.49        1.93      2.29 o 
  -2  19   5        0.50        1.46      2.64 o 
  -1  19   5       26.97       28.86      3.48 o 
   0  19   5        0.26       -0.41      1.91 o 
   1  19   5        0.97        1.91      2.29 o 
   2  19   5        0.21        3.48      2.45 o 
  -6  20   5       29.24       27.02      3.20 o 
  -5  20   5       47.95       40.00      4.06 o 
  -4  20   5        3.58        6.22      2.53 o 
  -3  20   5       76.81       80.73      5.23 o 
  -2  20   5       18.29       18.66      3.25 o 
  -1  20   5       13.97       15.12      3.07 o 
   0  20   5       37.69       49.38      4.28 o 
   1  20   5        8.81       11.77      2.99 o 
  -5  21   5        7.19        5.22      2.54 o 
  -4  21   5      194.00      210.86      8.46 o 
  -3  21   5       24.19       25.54      3.57 o 
  -2  21   5        3.83        3.05      2.96 o 
  -1  21   5       44.88       52.82      4.51 o 
   0  21   5        1.12       -0.42      2.11 o 
  -4  22   5       11.07       12.41      3.71 o 
  -3  22   5        0.08       -1.34      2.37 o 
  -2  22   5        0.01       -2.22      2.74 o 
  -1  22   5        0.02        0.57      2.55 o 
   0  22   5        0.49        1.10      2.31 o 
  -3  23   5        2.17        0.14      3.72 o 
  -2  23   5        1.39        0.19      2.47 o 
  -9   0   6        6.77        7.85      3.32 o 
  -8   0   6        0.61       -2.08      2.17 o 
  -7   0   6       62.71       66.93      5.29 o 
  -6   0   6     1494.39     1416.66     36.52 o 
  -5   0   6      510.55      427.27     20.23 o 
  -4   0   6       72.26       71.08      3.53 o 
  -3   0   6       15.10       11.31      1.81 o 
  -2   0   6       15.05       14.31      2.63 o 
  -1   0   6      199.18      187.99     15.56 o 
   0   0   6       14.59       11.82      4.15 o 
  -9   1   6       21.07       21.24      2.88 o 
  -8   1   6        0.08       -0.73      1.61 o 
  -7   1   6       54.15       68.43      3.79 o 
  -6   1   6      374.11      339.49      8.50 o 
  -5   1   6      910.49      816.22     17.87 o 
  -4   1   6        8.25        8.81      1.29 o 
  -3   1   6        2.24        2.02      1.12 o 
  -2   1   6       18.78       14.79      3.02 o 
  -1   1   6      127.77      117.73     14.89 o 
   0   1   6        7.54        9.26      3.11 o 
  -9   2   6        1.12        3.59      2.02 o 
  -8   2   6        0.84       -1.18      1.63 o 
  -7   2   6       29.57       28.32      2.76 o 
  -6   2   6        3.35        5.98      3.10 o 
  -5   2   6       16.33       21.45      2.91 o 
  -4   2   6       21.05       22.24      3.14 o 
  -3   2   6       25.81       23.85      2.44 o 
  -2   2   6       10.18       10.11      1.51 o 
  -1   2   6       30.17       33.69      2.67 o 
   0   2   6        3.28        5.48      2.32 o 
   1   2   6       83.40       91.37      9.13 o 
  -9   3   6        7.10        4.09      2.23 o 
  -8   3   6        0.11       -1.36      1.63 o 
  -7   3   6        7.87        7.55      2.08 o 
  -6   3   6        3.42        0.07      1.54 o 
  -5   3   6      230.09      215.51      6.11 o 
  -4   3   6        6.98        6.17      1.72 o 
  -3   3   6        4.96        5.29      1.51 o 
  -2   3   6      175.63      169.89      4.94 o 
  -1   3   6       40.81       39.38      3.76 o 
   0   3   6        0.28       -0.92      1.87 o 
   1   3   6        0.19        1.45      3.94 o 
   2   3   6       66.66       61.81      8.09 o 
  -9   4   6        1.10        0.44      1.91 o 
  -8   4   6        3.05        2.04      1.78 o 
  -7   4   6        1.34        0.68      1.64 o 
  -6   4   6        0.01        0.24      1.15 o 
  -5   4   6        0.66        1.38      1.43 o 
  -4   4   6        8.44       11.47      1.80 o 
  -3   4   6       55.21       56.73      3.46 o 
  -2   4   6        1.30       -1.11      1.87 o 
  -1   4   6       81.58       80.85      5.24 o 
   0   4   6       37.27       29.36      4.98 o 
   1   4   6        0.02       12.13      4.67 o 
   2   4   6        0.00       -3.53      3.53 o 
  -9   5   6        7.31        3.21      2.39 o 
  -8   5   6        2.07        0.10      1.72 o 
  -7   5   6        4.65        3.29      1.76 o 
  -6   5   6        9.55        9.40      1.85 o 
  -5   5   6        3.76        2.67      1.80 o 
  -4   5   6       54.65       55.77      6.78 o 
  -3   5   6       20.67       17.07      1.88 o 
  -2   5   6        0.32       -0.02      1.23 o 
  -1   5   6       91.77       97.22      4.41 o 
   0   5   6       34.07       39.91      4.11 o 
   1   5   6      119.41      114.40     16.13 o 
   2   5   6       37.49       41.90      7.16 o 
   3   5   6       10.31       10.58      5.19 o 
  -9   6   6        5.31        6.47      2.26 o 
  -8   6   6        1.52        0.62      1.80 o 
  -7   6   6        1.58       -0.39      1.88 o 
  -6   6   6        3.26        1.02      1.51 o 
  -5   6   6        0.06       -0.45      1.62 o 
  -4   6   6       10.97        7.61      1.86 o 
  -3   6   6       57.03       66.19      3.72 o 
  -2   6   6      187.61      204.29     12.34 o 
  -1   6   6      109.94      100.84      4.55 o 
   0   6   6        0.11       -0.80      2.08 o 
   1   6   6        2.46        6.21      2.53 o 
   2   6   6       23.58       15.87      5.50 o 
   3   6   6        4.37        2.49      3.84 o 
  -9   7   6        5.93        5.98      2.25 o 
  -8   7   6        2.81        1.08      1.84 o 
  -7   7   6        0.44        0.13      2.75 o 
  -6   7   6        1.17        0.30      1.78 o 
  -5   7   6        0.59       -0.22      1.39 o 
  -4   7   6       12.30       10.16      1.78 o 
  -3   7   6        0.08        0.40      1.38 o 
  -2   7   6        1.63        2.18      1.74 o 
  -1   7   6       79.04       77.92      4.14 o 
   0   7   6      101.90      101.66      4.74 o 
   1   7   6       11.69       12.26      3.09 o 
   2   7   6       56.24       64.51      8.61 o 
   3   7   6        0.54        0.52      3.94 o 
  -9   8   6        1.15        0.18      2.25 o 
  -8   8   6        5.50        5.79      2.11 o 
  -7   8   6        1.34        1.86      2.04 o 
  -6   8   6        5.34        4.76      2.11 o 
  -5   8   6        0.59        0.52      1.32 o 
  -4   8   6       26.71       22.41      2.22 o 
  -3   8   6      114.59      105.16      3.97 o 
  -2   8   6        0.61        0.35      1.63 o 
  -1   8   6       12.32       16.99      2.44 o 
   0   8   6       32.90       33.02      3.95 o 
   1   8   6        5.05        4.90      2.66 o 
   2   8   6       13.45        3.73      4.25 o 
   3   8   6        2.94        3.01      4.46 o 
  -9   9   6        5.04        3.79      2.25 o 
  -8   9   6        7.46        3.79      2.09 o 
  -7   9   6        1.25        1.95      2.03 o 
  -6   9   6        1.72       -0.12      1.78 o 
  -5   9   6        1.22        0.55      1.48 o 
  -4   9   6       40.17       36.65      2.64 o 
  -3   9   6        2.56        0.68      1.33 o 
  -2   9   6        1.24        1.93      1.73 o 
  -1   9   6       22.07       19.01      2.55 o 
   0   9   6        6.09        5.84      2.10 o 
   1   9   6       23.41       28.02      3.10 o 
   2   9   6        2.78        3.26      3.21 o 
   3   9   6        0.07        2.39      4.36 o 
  -8  10   6       19.26       17.68      4.39 o 
  -7  10   6        1.77        3.45      2.15 o 
  -6  10   6       27.04       29.15      3.27 o 
  -5  10   6       10.33       11.68      2.31 o 
  -4  10   6       16.28       14.34      2.01 o 
  -3  10   6        0.95        0.64      1.59 o 
  -2  10   6       21.98       16.94      2.47 o 
  -1  10   6        0.01        0.24      2.88 o 
   0  10   6        7.23       12.88      2.51 o 
   1  10   6      115.94      124.79      6.72 o 
   2  10   6        0.00       -0.62      2.44 o 
   3  10   6       14.29       19.91      6.01 o 
  -8  11   6        0.83       -0.80      2.29 o 
  -7  11   6       96.07       97.46      5.56 o 
  -6  11   6        0.40       -1.62      1.65 o 
  -5  11   6       34.79       29.44      2.60 o 
  -4  11   6       44.87       37.22      2.75 o 
  -3  11   6       50.46       47.26      4.99 o 
  -2  11   6       12.04       14.90      2.48 o 
  -1  11   6        2.56        0.72      1.83 o 
   0  11   6      217.64      213.73      7.58 o 
   1  11   6       23.74       24.28      3.12 o 
   2  11   6        0.13        0.41      2.57 o 
   3  11   6        0.28       -3.01      3.63 o 
  -8  12   6       14.15       16.41      3.12 o 
  -7  12   6        0.47        2.43      2.27 o 
  -6  12   6       18.32       16.88      4.44 o 
  -5  12   6       18.45       19.21      2.79 o 
  -4  12   6        9.15        8.03      2.16 o 
  -3  12   6       43.16       44.68      3.57 o 
  -2  12   6       13.07        9.90      2.31 o 
  -1  12   6       17.23       18.25      3.50 o 
   0  12   6        8.38        8.69      2.36 o 
   1  12   6       50.01       50.78      4.07 o 
   2  12   6        1.63        0.70      3.47 o 
  -8  13   6       12.59       10.66      2.89 o 
  -7  13   6        4.02        2.12      2.41 o 
  -6  13   6        0.09        0.69      1.91 o 
  -5  13   6        0.72       -0.03      1.94 o 
  -4  13   6        0.55        1.35      1.81 o 
  -3  13   6      100.46       92.73      4.88 o 
  -2  13   6       23.98       26.43      4.28 o 
  -1  13   6       16.93       17.07      2.77 o 
   0  13   6       42.81       45.68      3.84 o 
   1  13   6        0.10       -1.67      1.94 o 
   2  13   6        0.37       -0.51      2.42 o 
  -7  14   6        0.52        0.83      2.27 o 
  -6  14   6        3.01        3.50      2.27 o 
  -5  14   6        4.49        2.81      1.77 o 
  -4  14   6       33.04       38.75      4.78 o 
  -3  14   6        0.98        1.99      1.95 o 
  -2  14   6        7.32        8.63      2.39 o 
  -1  14   6       86.16       86.24      4.84 o 
   0  14   6       78.13       83.88      5.02 o 
   1  14   6        4.77        6.65      2.40 o 
   2  14   6        1.59        0.91      2.50 o 
  -7  15   6        0.36        1.75      2.20 o 
  -6  15   6        6.27        5.11      2.44 o 
  -5  15   6       18.01       24.24      3.47 o 
  -4  15   6        8.92        7.22      2.42 o 
  -3  15   6        0.25       -0.59      1.83 o 
  -2  15   6       11.50       14.05      4.78 o 
  -1  15   6        1.68        2.39      2.12 o 
   0  15   6       26.25       25.23      3.26 o 
   1  15   6       11.63       11.81      2.74 o 
  -7  16   6        0.00       -0.54      2.29 o 
  -6  16   6        4.93        0.61      2.25 o 
  -5  16   6       27.44       26.80      3.66 o 
  -4  16   6        0.19        0.87      2.15 o 
  -3  16   6       15.02       15.08      4.12 o 
  -2  16   6       41.98       38.71      3.73 o 
  -1  16   6        5.13        7.22      2.97 o 
   0  16   6       66.35       66.62      4.62 o 
   1  16   6       20.17       24.81      3.44 o 
  -6  17   6        7.12        7.14      3.74 o 
  -5  17   6       86.76       84.31      5.25 o 
  -4  17   6        9.96       14.85      2.96 o 
  -3  17   6       74.12       79.47      5.04 o 
  -2  17   6       26.09       26.50      3.41 o 
  -1  17   6       51.00       43.75      6.97 o 
   0  17   6        9.42        7.84      2.60 o 
   1  17   6        0.51        0.18      2.71 o 
  -6  18   6        0.76        2.47      2.49 o 
  -5  18   6        0.68        2.70      2.42 o 
  -4  18   6        8.59       20.02      3.14 o 
  -3  18   6        6.38        5.46      4.95 o 
  -2  18   6        8.63        5.28      3.11 o 
  -1  18   6        3.20        3.91      2.29 o 
   0  18   6       18.75       20.19      3.20 o 
  -5  19   6        5.42        8.83      2.76 o 
  -4  19   6       45.26       47.79      4.40 o 
  -3  19   6       14.73       16.61      3.48 o 
  -2  19   6        0.62        0.30      2.81 o 
  -1  19   6        2.00        5.26      2.41 o 
  -4  20   6       37.62       50.34      4.60 o 
  -3  20   6        0.18        2.38      2.43 o 
  -2  20   6        0.84        5.95      2.67 o 
  -9   1   7        5.22        3.56      2.15 o 
  -8   1   7       37.22       41.68      3.72 o 
  -7   1   7        1.18        2.35      1.84 o 
  -6   1   7        2.34        0.60      1.94 o 
  -5   1   7        5.31        9.67      2.81 o 
  -4   1   7        1.30        0.12      1.83 o 
  -3   1   7       53.59       56.27      3.64 o 
  -2   1   7        8.40        5.87      2.07 o 
  -1   1   7       11.81       14.83      4.77 o 
  -9   2   7        4.66        5.88      2.34 o 
  -8   2   7       11.85       16.83      2.67 o 
  -7   2   7       28.47       29.05      3.67 o 
  -6   2   7        0.07       -0.78      1.83 o 
  -5   2   7        0.51        0.52      1.56 o 
  -4   2   7       24.33       25.74      3.15 o 
  -3   2   7        2.74        0.54      2.19 o 
  -2   2   7        7.32       13.42      3.27 o 
  -1   2   7       14.32       13.90      4.87 o 
   0   2   7       34.24       36.09      6.64 o 
  -9   3   7        0.62       -0.19      2.04 o 
  -8   3   7        0.13        2.20      1.94 o 
  -7   3   7       13.97       22.18      3.23 o 
  -6   3   7       13.56       10.72      2.48 o 
  -5   3   7        7.39        6.19      2.07 o 
  -4   3   7        2.47        1.38      2.83 o 
  -3   3   7       28.05       31.30      2.97 o 
  -2   3   7       58.10       70.01      5.21 o 
  -1   3   7        0.08        0.05      2.04 o 
   0   3   7       44.70       50.30      7.78 o 
   1   3   7       72.93       79.34      9.65 o 
  -9   4   7        4.88        4.87      2.38 o 
  -8   4   7       23.10       22.82      3.46 o 
  -7   4   7       32.82       24.28      3.25 o 
  -6   4   7       28.12       24.61      3.08 o 
  -5   4   7        4.32        3.20      1.96 o 
  -4   4   7        0.78        2.08      1.32 o 
  -3   4   7       21.31       22.31      3.73 o 
  -2   4   7       21.24       18.26      3.40 o 
  -1   4   7       11.14        8.38      2.86 o 
   0   4   7      118.67      115.54     10.48 o 
   1   4   7        0.83       -4.04      4.04 o 
  -8   5   7        0.72        1.86      2.35 o 
  -7   5   7        7.91        8.08      3.74 o 
  -6   5   7        0.38        1.37      1.97 o 
  -5   5   7        1.88       -0.14      1.75 o 
  -4   5   7        5.40        6.30      1.63 o 
  -3   5   7        0.96        3.92      3.99 o 
  -2   5   7       22.89       21.41      3.58 o 
  -1   5   7        0.18        0.91      2.29 o 
   0   5   7        2.39       -0.73      4.46 o 
   1   5   7       84.52       99.67     10.68 o 
   2   5   7        1.76       -2.39      4.46 o 
  -8   6   7        3.58        4.87      2.84 o 
  -7   6   7        2.39        2.92      3.88 o 
  -6   6   7        1.36        0.84      2.01 o 
  -5   6   7        1.42        1.91      1.83 o 
  -4   6   7        0.51        0.34      1.42 o 
  -3   6   7       16.24       23.64      4.77 o 
  -2   6   7        5.43        8.81      2.86 o 
  -1   6   7        5.92        3.42      2.52 o 
   0   6   7      166.03      179.82      9.96 o 
   1   6   7        0.97       -3.42      4.25 o 
   2   6   7       19.23       25.10      6.84 o 
  -8   7   7       16.61       14.73      3.64 o 
  -7   7   7        8.73        7.10      3.39 o 
  -6   7   7        2.59        6.97      3.34 o 
  -5   7   7        0.87        0.71      1.79 o 
  -4   7   7       39.87       37.57      2.83 o 
  -3   7   7       30.83       28.42      3.02 o 
  -2   7   7        3.96        6.02      2.86 o 
  -1   7   7      100.08      108.82      6.67 o 
   0   7   7        0.32       -0.57      2.54 o 
   1   7   7       32.14       23.96      6.43 o 
   2   7   7        6.39       12.55      6.12 o 
  -8   8   7        3.48        1.66      4.42 o 
  -7   8   7        0.07        0.84      2.12 o 
  -6   8   7        1.88        1.40      2.04 o 
  -5   8   7        3.07        2.88      2.02 o 
  -4   8   7       18.24       16.92      2.67 o 
  -3   8   7       24.09       27.75      3.02 o 
  -2   8   7        0.01        0.44      1.74 o 
  -1   8   7        1.05        3.32      2.63 o 
   0   8   7      172.10      177.20     14.52 o 
   1   8   7       65.75       66.79      9.13 o 
  -8   9   7        1.42        0.44      2.47 o 
  -7   9   7        2.78        3.74      2.39 o 
  -6   9   7       22.33       11.46      2.60 o 
  -5   9   7       16.89       20.32      2.86 o 
  -4   9   7       53.34       57.55      4.04 o 
  -3   9   7        0.67       -0.02      1.78 o 
  -2   9   7        0.48       -0.85      1.77 o 
  -1   9   7        5.38        5.91      2.83 o 
   0   9   7       81.62       87.71     10.27 o 
   1   9   7        0.26        1.66      4.56 o 
  -8  10   7        0.93        4.89      2.62 o 
  -7  10   7        8.66        7.33      2.73 o 
  -6  10   7       18.13       18.96      2.99 o 
  -5  10   7        4.21        4.65      2.19 o 
  -4  10   7       44.47       36.17      3.42 o 
  -3  10   7        4.23        5.41      2.17 o 
  -2  10   7       14.78       13.98      2.69 o 
  -1  10   7       60.40       56.41      5.35 o 
   0  10   7       14.96       13.53      5.08 o 
   1  10   7       68.40       51.13      8.40 o 
  -7  11   7        2.65        2.00      2.33 o 
  -6  11   7       13.32       11.51      2.66 o 
  -5  11   7        1.41        1.86      1.74 o 
  -4  11   7       12.17       14.76      2.77 o 
  -3  11   7        4.51        0.16      2.09 o 
  -2  11   7       17.63       17.93      3.71 o 
  -1  11   7        0.83        1.61      2.10 o 
   0  11   7        1.02       -0.88      2.57 o 
   1  11   7        0.73        4.14      3.03 o 
  -7  12   7        1.28       -1.01      2.03 o 
  -6  12   7        7.48        9.30      3.26 o 
  -5  12   7       26.34       21.93      3.09 o 
  -4  12   7        2.64        2.07      2.08 o 
  -3  12   7        1.91        3.51      2.15 o 
  -2  12   7      136.30      150.89      8.21 o 
  -1  12   7        3.19        4.67      2.32 o 
   0  12   7       35.18       32.44      4.71 o 
  -7  13   7        0.05       -0.17      2.25 o 
  -6  13   7        1.02       -1.75      2.07 o 
  -5  13   7        2.70        1.67      2.14 o 
  -4  13   7        0.56        1.76      2.14 o 
  -3  13   7       20.07       23.57      3.23 o 
  -2  13   7        5.47        4.05      3.07 o 
  -1  13   7       16.30       13.75      2.94 o 
   0  13   7       28.21       24.12      4.35 o 
  -6  14   7        0.98        1.19      2.89 o 
  -5  14   7        1.46       -0.55      2.03 o 
  -4  14   7        0.21       -1.89      1.89 o 
  -3  14   7       25.04       23.73      3.30 o 
  -2  14   7       46.94       51.77      4.25 o 
  -1  14   7       27.63       27.72      3.48 o 
   0  14   7        0.39        2.66      2.30 o 
  -6  15   7        2.01        2.15      3.11 o 
  -5  15   7       23.68       25.03      3.43 o 
  -4  15   7       20.88       18.37      3.17 o 
  -3  15   7        1.92        2.28      2.29 o 
  -2  15   7       61.53       64.39      4.65 o 
  -1  15   7      101.85      105.72      5.88 o 
  -5  16   7        0.03        3.12      2.29 o 
  -4  16   7        1.53        2.48      2.32 o 
  -3  16   7       31.39       37.03      3.94 o 
  -2  16   7        4.26        2.13      2.38 o 
  -1  16   7       13.04       10.06      2.99 o 
  -4  17   7        4.39        3.15      2.38 o 
  -3  17   7        2.60        5.08      2.66 o 
  -2  17   7        3.62        2.45      2.37 o 
  -8   0   8      140.17      123.42     12.13 o 
  -7   0   8      165.81      168.85     13.17 o 
  -6   0   8       61.35       59.84      7.99 o 
  -5   0   8        0.27        0.73      3.94 o 
  -4   0   8        1.16       -0.41      3.53 o 
  -3   0   8       85.04       85.87      8.30 o 
  -8   1   8       65.14       57.40      6.49 o 
  -7   1   8      132.34      134.60      8.51 o 
  -6   1   8        1.66        3.28      2.95 o 
  -5   1   8        1.58        3.16      2.49 o 
  -4   1   8        1.23       -0.12      2.38 o 
  -3   1   8        8.96       11.22      3.34 o 
  -8   2   8        0.03        3.31      3.59 o 
  -7   2   8       25.50       31.64      6.48 o 
  -6   2   8       26.38       25.96      4.30 o 
  -5   2   8        1.09        3.93      2.78 o 
  -4   2   8        6.96        6.97      2.91 o 
  -3   2   8       13.54       16.49      3.68 o 
  -2   2   8        0.37        3.73      4.36 o 
  -1   2   8       26.18       31.11      6.74 o 
  -7   3   8       37.93       35.14      5.81 o 
  -6   3   8        1.38        2.08      8.56 o 
  -5   3   8        4.01        2.83      2.76 o 
  -4   3   8       19.93       22.31      3.75 o 
  -3   3   8        5.76        9.38      3.06 o 
  -2   3   8        0.68        4.56      4.56 o 
  -1   3   8        0.06        8.71      5.08 o 
  -7   4   8        3.13        3.31      3.08 o 
  -6   4   8        2.71        3.22      2.93 o 
  -5   4   8        6.29        5.32      2.78 o 
  -4   4   8        1.28        4.46      4.04 o 
  -3   4   8       16.64       19.40      3.69 o 
  -2   4   8        8.13       10.79      3.37 o 
  -1   4   8        0.61       -3.01      4.25 o 
   0   4   8        0.86       -0.93      4.56 o 
  -7   5   8        1.11        0.49      2.20 o 
  -6   5   8        8.27       10.48      3.60 o 
  -5   5   8        4.71       -0.56      2.58 o 
  -4   5   8        0.18        6.33      4.25 o 
  -3   5   8       18.48       24.35      4.15 o 
  -2   5   8       11.46       10.11      3.30 o 
  -1   5   8       25.15       46.36      7.78 o 
   0   5   8       10.19       17.42      6.43 o 
  -7   6   8        0.16       -1.22      2.16 o 
  -6   6   8        1.76        1.83      2.23 o 
  -5   6   8       15.64       10.35      3.22 o 
  -4   6   8       30.87       30.36      4.25 o 
  -3   6   8       42.33       46.39      4.98 o 
  -2   6   8        0.01        1.55      2.66 o 
  -1   6   8        7.98       13.07      5.70 o 
  -7   7   8        0.00        0.70      2.32 o 
  -6   7   8        1.12        0.64      2.64 o 
  -5   7   8        0.11        6.84      4.56 o 
  -4   7   8        1.91        7.15      4.51 o 
  -3   7   8       13.81       12.77      6.27 o 
  -2   7   8       35.95       34.64      4.72 o 
  -1   7   8        2.34        4.25      4.46 o 
  -7   8   8        0.04       -2.17      2.17 o 
  -6   8   8        2.41        2.52      2.32 o 
  -5   8   8       20.94       18.36      3.62 o 
  -4   8   8        1.07        3.13      2.85 o 
  -3   8   8        0.05        0.24      2.60 o 
  -2   8   8        8.92       10.51      3.54 o 
  -1   8   8        1.88        6.18      3.31 o 
  -6   9   8        8.43       12.70      2.92 o 
  -5   9   8        0.97        0.15      2.48 o 
  -4   9   8        2.38        0.38      2.70 o 
  -3   9   8       12.76        5.85      3.63 o 
  -2   9   8        3.30        7.56      6.27 o 
  -1   9   8        2.40        5.01      3.29 o 
  -6  10   8        0.60       -1.79      3.21 o 
  -5  10   8        4.27       -0.18      2.96 o 
  -4  10   8        8.73        4.48      2.46 o 
  -3  10   8        0.39        0.43      2.75 o 
  -2  10   8        0.14        2.46      3.04 o 
  -5  11   8       10.38       11.28      3.47 o 
  -4  11   8        8.62        7.78      2.63 o 
  -3  11   8        0.62       -0.56      2.71 o 
  -2  11   8       68.31       79.35      6.56 o 
  -5  12   8       21.60       21.60      5.39 o 
  -4  12   8        6.32        8.39      2.62 o 
  -3  12   8        3.78        5.62      3.22 o 
                                                 
